# Supplementary material for: A cryptic Gondwana-forming orogen located in Antarctica
Source: Sci Rep. 2018 May 30;8:8371. doi: 10.1038/s41598-018-26530-1 (PMC5976760; doi:10.1038/s41598-018-26530-1)
Supplement: Supplementary file 2 — Supplementary Table 1 [file 41598_2018_26530_MOESM2_ESM.xlsx]

## Sheet: PlotDat1
Source sheet	Compiled U-Pb data Daczko etal	0	4.45848e-07
Plot name	ProbDens2	2	4.4997e-07
Plot Type	16	4	4.54182e-07
1st free col	5	6	4.58488e-07
Sigma Level	2	8	4.62888e-07
Absolute Errs	TRUE	10	4.67385e-07
Symbol Type	1	12	4.71981e-07
Inverse Plot	FALSE	14	4.76678e-07
Color Plot	TRUE	16	4.81477e-07
3D plot	FALSE	18	4.86382e-07
Linear	FALSE	20	4.91393e-07
Data Range	H7:I1496	22	4.96514e-07
Filled Symbols	TRUE	24	5.01746e-07
ConcAge	FALSE	26	5.07092e-07
ConcSwap	FALSE	28	5.12554e-07
1st Symbol-row	1	30	5.18134e-07
		32	5.23834e-07
		34	5.29658e-07
		36	5.35606e-07
		38	5.41681e-07
		40	5.47887e-07
		42	5.54225e-07
		44	5.60698e-07
		46	5.67308e-07
		48	5.74058e-07
		50	5.8095e-07
		52	5.87987e-07
		54	5.95172e-07
		56	6.02507e-07
		58	6.09994e-07
		60	6.17637e-07
		62	6.25438e-07
		64	6.334e-07
		66	6.41525e-07
		68	6.49816e-07
		70	6.58276e-07
		72	6.66908e-07
		74	6.75713e-07
		76	6.84696e-07
		78	6.93859e-07
		80	7.03204e-07
		82	7.12735e-07
		84	7.22453e-07
		86	7.32362e-07
		88	7.42465e-07
		90	7.52764e-07
		92	7.63263e-07
		94	7.73962e-07
		96	7.84867e-07
		98	7.95978e-07
		100	8.07299e-07
		102	8.18833e-07
		104	8.30582e-07
		106	8.42548e-07
		108	8.54735e-07
		110	8.67145e-07
		112	8.79779e-07
		114	8.92642e-07
		116	9.05734e-07
		118	9.1906e-07
		120	9.3262e-07
		122	9.46417e-07
		124	9.60454e-07
		126	9.74732e-07
		128	9.89253e-07
		130	1.00402e-06
		132	1.01904e-06
		134	1.0343e-06
		136	1.04982e-06
		138	1.06635e-06
		140	1.0825e-06
		142	1.09893e-06
		144	1.11564e-06
		146	1.13263e-06
		148	1.14991e-06
		150	1.16749e-06
		152	1.18537e-06
		154	1.20355e-06
		156	1.22205e-06
		158	1.24087e-06
		160	1.26001e-06
		162	1.27949e-06
		164	1.29932e-06
		166	1.32022e-06
		168	1.34083e-06
		170	1.36182e-06
		172	1.38321e-06
		174	1.40501e-06
		176	1.42798e-06
		178	1.45073e-06
		180	1.47396e-06
		182	1.49768e-06
		184	1.52191e-06
		186	1.54669e-06
		188	1.57203e-06
		190	1.59797e-06
		192	1.62453e-06
		194	1.65176e-06
		196	1.67969e-06
		198	1.70835e-06
		200	1.73779e-06
		202	1.76806e-06
		204	1.7992e-06
		206	1.83126e-06
		208	1.86501e-06
		210	1.89916e-06
		212	1.9344e-06
		214	1.97082e-06
		216	2.00846e-06
		218	2.04742e-06
		220	2.08775e-06
		222	2.12954e-06
		224	2.17286e-06
		226	2.21782e-06
		228	2.26448e-06
		230	2.31294e-06
		232	2.36403e-06
		234	2.41665e-06
		236	2.47144e-06
		238	2.52853e-06
		240	2.58807e-06
		242	2.6502e-06
		244	2.71509e-06
		246	2.78291e-06
		248	2.85386e-06
		250	2.92815e-06
		252	3.00604e-06
		254	3.08779e-06
		256	3.17371e-06
		258	3.26416e-06
		260	3.35954e-06
		262	3.46028e-06
		264	3.56691e-06
		266	3.67999e-06
		268	3.80016e-06
		270	3.92816e-06
		272	4.06478e-06
		274	4.21092e-06
		276	4.36755e-06
		278	4.53574e-06
		280	4.71732e-06
		282	4.91215e-06
		284	5.12217e-06
		286	5.34872e-06
		288	5.59314e-06
		290	5.85679e-06
		292	6.141e-06
		294	6.44703e-06
		296	6.77602e-06
		298	7.12898e-06
		300	7.50671e-06
		302	7.90976e-06
		304	8.33837e-06
		306	8.79316e-06
		308	9.27253e-06
		310	9.77606e-06
		312	1.03024e-05
		314	1.08496e-05
		316	1.14169e-05
		318	1.19988e-05
		320	1.25931e-05
		322	1.31961e-05
		324	1.38036e-05
		326	1.4412e-05
		328	1.50153e-05
		330	1.56093e-05
		332	1.61892e-05
		334	1.67504e-05
		336	1.72894e-05
		338	1.7801e-05
		340	1.82824e-05
		342	1.87311e-05
		344	1.91461e-05
		346	1.95261e-05
		348	1.98705e-05
		350	2.01814e-05
		352	2.04619e-05
		354	2.07145e-05
		356	2.09443e-05
		358	2.11569e-05
		360	2.13588e-05
		362	2.15569e-05
		364	2.17587e-05
		366	2.1972e-05
		368	2.22043e-05
		370	2.24645e-05
		372	2.27576e-05
		374	2.30919e-05
		376	2.34732e-05
		378	2.39083e-05
		380	2.44039e-05
		382	2.49683e-05
		384	2.56146e-05
		386	2.63617e-05
		388	2.72345e-05
		390	2.82707e-05
		392	2.95188e-05
		394	3.10421e-05
		396	3.29403e-05
		398	3.54637e-05
		400	3.93359e-05
		402	4.62884e-05
		404	5.90447e-05
		406	7.92096e-05
		408	0.000103364
		410	0.000122119
		412	0.000126492
		414	0.000116343
		416	0.000100402
		418	8.78802e-05
		420	8.21332e-05
		422	8.15867e-05
		424	8.36208e-05
		426	8.66181e-05
		428	8.99442e-05
		430	9.33846e-05
		432	9.68358e-05
		434	0.000100243
		436	0.00010368
		438	0.000107474
		440	0.000112358
		442	0.000119582
		444	0.000130839
		446	0.000147679
		448	0.000170419
		450	0.000197003
		452	0.000223053
		454	0.000243751
		456	0.000256613
		458	0.000263007
		460	0.000267206
		462	0.000274056
		464	0.000287241
		466	0.00030917
		468	0.000342093
		470	0.000388794
		472	0.000450827
		474	0.000524514
		476	0.000600121
		478	0.000669403
		480	0.000734531
		482	0.000804737
		484	0.000883526
		486	0.00096626
		488	0.00105367
		490	0.00116267
		492	0.00132105
		494	0.00154272
		496	0.00178773
		498	0.00199966
		500	0.00221133
		502	0.00249405
		504	0.00285251
		506	0.00324765
		508	0.00365357
		510	0.00407683
		512	0.00452611
		514	0.00497292
		516	0.00537597
		518	0.00572562
		520	0.00602808
		522	0.00627782
		524	0.00646397
		526	0.00657784
		528	0.0066123
		530	0.00656737
		532	0.00645092
		534	0.00626841
		536	0.00602465
		538	0.00573582
		540	0.00542159
		542	0.0050917
		544	0.00475478
		546	0.00442819
		548	0.0041141
		550	0.00379121
		552	0.00348204
		554	0.00324355
		556	0.00305709
		558	0.00285835
		560	0.00265573
		562	0.00249984
		564	0.00239322
		566	0.00229309
		568	0.00216267
		570	0.00200634
		572	0.00185737
		574	0.00173964
		576	0.00165502
		578	0.00159762
		580	0.0015641
		582	0.00155214
		584	0.00155597
		586	0.00156506
		588	0.00156717
		590	0.00155374
		592	0.00152392
		594	0.00148451
		596	0.00144575
		598	0.0014163
		600	0.0014003
		602	0.0013971
		604	0.00140282
		606	0.00141284
		608	0.00142521
		610	0.00144203
		612	0.00146256
		614	0.00147261
		616	0.00145271
		618	0.00140214
		620	0.00134012
		622	0.00128353
		624	0.00123761
		626	0.00120247
		628	0.00117608
		630	0.00115299
		632	0.00112588
		634	0.00108974
		636	0.00104445
		638	0.000994109
		640	0.000944237
		642	0.000899152
		644	0.000860692
		646	0.000828342
		648	0.000800177
		650	0.000773999
		652	0.000748369
		654	0.000723168
		656	0.000699629
		658	0.000679842
		660	0.000665959
		662	0.000659401
		664	0.000660316
		666	0.000667537
		668	0.000679052
		670	0.00069276
		672	0.000707018
		674	0.00072066
		676	0.000732588
		678	0.000741619
		680	0.000747062
		682	0.000749678
		684	0.00075174
		686	0.000755162
		688	0.000758898
		690	0.000758745
		692	0.000750931
		694	0.000736244
		696	0.00071999
		698	0.000707651
		700	0.000700738
		702	0.000696308
		704	0.000689525
		706	0.000676771
		708	0.000657509
		710	0.000634326
		712	0.000611477
		714	0.000592903
		716	0.000580862
		718	0.000575662
		720	0.000576189
		722	0.000580577
		724	0.000586644
		726	0.000592086
		728	0.00059463
		730	0.000592309
		732	0.000583836
		734	0.000568956
		736	0.000548549
		738	0.000524447
		740	0.000498998
		742	0.000474561
		744	0.000453115
		746	0.000436099
		748	0.000424435
		750	0.00041862
		752	0.000418784
		754	0.000424665
		756	0.000435559
		758	0.000450342
		760	0.000467616
		762	0.000485964
		764	0.000504267
		766	0.000521935
		768	0.000538949
		770	0.000555658
		772	0.000572399
		774	0.000589086
		776	0.000605016
		778	0.00061899
		780	0.000629761
		782	0.000636557
		784	0.00063947
		786	0.000639617
		788	0.00063903
		790	0.000640349
		792	0.000646206
		794	0.000658329
		796	0.000676616
		798	0.000698751
		800	0.000720858
		802	0.000739035
		804	0.000750869
		806	0.000756049
		808	0.000755938
		810	0.000752685
		812	0.00074854
		814	0.0007455
		816	0.000745125
		818	0.000748319
		820	0.00075511
		822	0.000764681
		824	0.000775628
		826	0.000786359
		828	0.000795501
		830	0.000802187
		832	0.000806219
		834	0.000808128
		836	0.000809141
		838	0.000811001
		840	0.000815661
		842	0.000824876
		844	0.000839833
		846	0.000860961
		848	0.000887917
		850	0.000919782
		852	0.000955403
		854	0.000993778
		856	0.00103439
		858	0.001077
		860	0.00112036
		862	0.00116048
		864	0.00119043
		866	0.00120372
		868	0.00119912
		870	0.00118251
		872	0.00116336
		874	0.0011495
		876	0.00114447
		878	0.00114824
		880	0.00115911
		882	0.00117495
		884	0.00119371
		886	0.00121355
		888	0.00123301
		890	0.00125125
		892	0.0012683
		894	0.00128531
		896	0.00130451
		898	0.00132894
		900	0.00136185
		902	0.00140541
		904	0.00145838
		906	0.0015139
		908	0.00156085
		910	0.00159028
		912	0.00160169
		914	0.00160253
		916	0.0016015
		918	0.0016031
		920	0.00160767
		922	0.00161436
		924	0.00162333
		926	0.00163591
		928	0.00165345
		930	0.00167579
		932	0.00170025
		934	0.00172198
		936	0.00173592
		938	0.0017393
		940	0.00173285
		942	0.00171901
		944	0.00169847
		946	0.00166913
		948	0.00162927
		950	0.00158146
		952	0.00153208
		954	0.00148698
		956	0.00144835
		958	0.00141534
		960	0.00138666
		962	0.00136226
		964	0.00134343
		966	0.00133198
		968	0.00132885
		970	0.00133249
		972	0.00133724
		974	0.00133396
		976	0.00131399
		978	0.00127471
		980	0.00122174
		982	0.00116555
		984	0.00111577
		986	0.0010777
		988	0.00105159
		990	0.001033
		992	0.00101372
		994	0.000984978
		996	0.000942095
		998	0.000887106
		1000	0.000826804
		1002	0.000768198
		1004	0.000715455
		1006	0.000669792
		1008	0.000630853
		1010	0.000597841
		1012	0.000569888
		1014	0.000546123
		1016	0.00052567
		1018	0.000507711
		1020	0.000491556
		1022	0.000476674
		1024	0.000462702
		1026	0.000449429
		1028	0.000436756
		1030	0.000424668
		1032	0.000413206
		1034	0.000402463
		1036	0.000392575
		1038	0.000383718
		1040	0.000376086
		1042	0.00036985
		1044	0.000365132
		1046	0.00036196
		1048	0.000360261
		1050	0.000359835
		1052	0.000360401
		1054	0.000361618
		1056	0.000363147
		1058	0.000364693
		1060	0.000366041
		1062	0.000367091
		1064	0.000367857
		1066	0.000368457
		1068	0.000369086
		1070	0.00036998
		1072	0.00037137
		1074	0.000373448
		1076	0.000376316
		1078	0.000379972
		1080	0.000384278
		1082	0.000388975
		1084	0.000393698
		1086	0.000398014
		1088	0.000401468
		1090	0.000403629
		1092	0.000404131
		1094	0.000402707
		1096	0.000399201
		1098	0.000393576
		1100	0.000385908
		1102	0.000376381
		1104	0.000365286
		1106	0.000353003
		1108	0.000339996
		1110	0.000326805
		1112	0.000314045
		1114	0.000302422
		1116	0.000292731
		1118	0.000285852
		1120	0.000282617
		1122	0.000283536
		1124	0.000288407
		1126	0.000296048
		1128	0.000304381
		1130	0.000311024
		1132	0.000314192
		1134	0.000313371
		1136	0.0003094
		1138	0.00030389
		1140	0.00029841
		1142	0.000293904
		1144	0.000290593
		1146	0.000288235
		1148	0.000286477
		1150	0.000285097
		1152	0.000284098
		1154	0.000283751
		1156	0.000284779
		1158	0.00028884
		1160	0.000299217
		1162	0.000320672
		1164	0.000356762
		1166	0.00040485
		1168	0.000453955
		1170	0.000491176
		1172	0.000511429
		1174	0.000516559
		1176	0.000506168
		1178	0.000481313
		1180	0.000459339
		1182	0.000466088
		1184	0.000498343
		1186	0.000512531
		1188	0.000477281
		1190	0.000413188
		1192	0.000358624
		1194	0.000328925
		1196	0.000318912
		1198	0.000319673
		1200	0.000325712
		1202	0.000334574
		1204	0.000343941
		1206	0.000348834
		1208	0.000342608
		1210	0.000322408
		1212	0.000292744
		1214	0.000261944
		1216	0.000235765
		1218	0.00021527
		1220	0.000199176
		1222	0.000186333
		1224	0.000176273
		1226	0.000168716
		1228	0.000163227
		1230	0.000159242
		1232	0.000156214
		1234	0.00015374
		1236	0.000151589
		1238	0.000149674
		1240	0.000147995
		1242	0.000146603
		1244	0.00014555
		1246	0.000144872
		1248	0.000144565
		1250	0.000144582
		1252	0.000144833
		1254	0.000145197
		1256	0.000145531
		1258	0.000145689
		1260	0.000145541
		1262	0.000144982
		1264	0.000143954
		1266	0.000142436
		1268	0.000140453
		1270	0.000138063
		1272	0.00013535
		1274	0.000132413
		1276	0.000129353
		1278	0.000126269
		1280	0.000123254
		1282	0.000120396
		1284	0.000117778
		1286	0.000115489
		1288	0.000113619
		1290	0.000112255
		1292	0.000111484
		1294	0.000111375
		1296	0.000111964
		1298	0.000113238
		1300	0.000115115
		1302	0.000117444
		1304	0.000119996
		1306	0.00012249
		1308	0.000124621
		1310	0.000126101
		1312	0.000126707
		1314	0.000126315
		1316	0.000124919
		1318	0.000122617
		1320	0.000119578
		1322	0.000115992
		1324	0.000112022
		1326	0.000107772
		1328	0.000103284
		1330	9.85572e-05
		1332	9.35858e-05
		1334	8.84039e-05
		1336	8.31017e-05
		1338	7.78349e-05
		1340	7.27998e-05
		1342	6.82046e-05
		1344	6.42298e-05
		1346	6.10071e-05
		1348	5.86008e-05
		1350	5.70098e-05
		1352	5.61866e-05
		1354	5.60499e-05
		1356	5.65028e-05
		1358	5.74412e-05
		1360	5.87619e-05
		1362	6.03636e-05
		1364	6.21467e-05
		1366	6.40065e-05
		1368	6.58449e-05
		1370	6.75612e-05
		1372	6.90619e-05
		1374	7.0267e-05
		1376	7.11129e-05
		1378	7.1564e-05
		1380	7.16088e-05
		1382	7.12672e-05
		1384	7.05838e-05
		1386	6.96282e-05
		1388	6.84837e-05
		1390	6.72427e-05
		1392	6.59966e-05
		1394	6.48295e-05
		1396	6.3811e-05
		1398	6.29908e-05
		1400	6.24002e-05
		1402	6.20486e-05
		1404	6.19288e-05
		1406	6.20214e-05
		1408	6.22999e-05
		1410	6.27427e-05
		1412	6.3337e-05
		1414	6.4083e-05
		1416	6.50004e-05
		1418	6.61252e-05
		1420	6.7502e-05
		1422	6.91714e-05
		1424	7.11574e-05
		1426	7.34798e-05
		1428	7.61986e-05
		1430	7.95282e-05
		1432	8.3964e-05
		1434	9.0263e-05
		1436	9.9044e-05
		1438	0.000109982
		1440	0.000121088
		1442	0.000128945
		1444	0.000130278
		1446	0.000123982
		1448	0.000111987
		1450	9.81763e-05
		1452	8.62471e-05
		1454	7.81621e-05
		1456	7.39856e-05
		1458	7.26771e-05
		1460	7.29576e-05
		1462	7.37752e-05
		1464	7.44019e-05
		1466	7.43768e-05
		1468	7.34493e-05
		1470	7.15426e-05
		1472	6.87328e-05
		1474	6.52102e-05
		1476	6.12377e-05
		1478	5.71006e-05
		1480	5.30568e-05
		1482	4.93067e-05
		1484	4.59759e-05
		1486	4.31201e-05
		1488	4.07308e-05
		1490	3.87602e-05
		1492	3.71413e-05
		1494	3.57997e-05
		1496	3.46689e-05
		1498	3.3692e-05
		1500	3.28258e-05
		1502	3.20388e-05
		1504	3.13082e-05
		1506	3.062e-05
		1508	2.99632e-05
		1510	2.93316e-05
		1512	2.872e-05
		1514	2.81278e-05
		1516	2.75568e-05
		1518	2.70117e-05
		1520	2.65039e-05
		1522	2.60526e-05
		1524	2.56876e-05
		1526	2.54524e-05
		1528	2.54053e-05
		1530	2.56198e-05
		1532	2.61795e-05
		1534	2.71704e-05
		1536	2.86664e-05
		1538	3.07056e-05
		1540	3.32728e-05
		1542	3.62813e-05
		1544	3.95648e-05
		1546	4.2884e-05
		1548	4.59516e-05
		1550	4.84712e-05
		1552	5.01848e-05
		1554	5.0918e-05
		1556	5.06075e-05
		1558	4.93176e-05
		1560	4.72176e-05
		1562	4.4554e-05
		1564	4.15994e-05
		1566	3.86131e-05
		1568	3.58007e-05
		1570	3.32972e-05
		1572	3.11687e-05
		1574	2.94157e-05
		1576	2.79981e-05
		1578	2.68516e-05
		1580	2.5909e-05
		1582	2.51104e-05
		1584	2.44101e-05
		1586	2.37805e-05
		1588	2.32075e-05
		1590	2.26875e-05
		1592	2.22265e-05
		1594	2.18347e-05
		1596	2.1525e-05
		1598	2.13105e-05
		1600	2.1203e-05
		1602	2.12172e-05
		1604	2.13616e-05
		1606	2.16501e-05
		1608	2.20929e-05
		1610	2.27064e-05
		1612	2.35116e-05
		1614	2.45395e-05
		1616	2.58369e-05
		1618	2.7476e-05
		1620	2.9563e-05
		1622	3.22466e-05
		1624	3.5717e-05
		1626	4.01902e-05
		1628	4.58687e-05
		1630	5.28791e-05
		1632	6.11958e-05
		1634	7.05725e-05
		1636	8.05148e-05
		1638	9.03099e-05
		1640	9.91391e-05
		1642	0.000106235
		1644	0.000111051
		1646	0.000113392
		1648	0.000113465
		1650	0.000111837
		1652	0.000109311
		1654	0.000106732
		1656	0.000104766
		1658	0.000103683
		1660	0.00010323
		1662	0.000102651
		1664	0.000100909
		1666	9.70655e-05
		1668	9.06544e-05
		1670	8.19049e-05
		1672	7.16792e-05
		1674	6.11757e-05
		1676	5.15368e-05
		1678	4.35459e-05
		1680	3.75143e-05
		1682	3.33508e-05
		1684	3.07321e-05
		1686	2.92702e-05
		1688	2.86303e-05
		1690	2.85772e-05
		1692	2.89754e-05
		1694	2.97661e-05
		1696	3.09419e-05
		1698	3.25184e-05
		1700	3.45185e-05
		1702	3.69518e-05
		1704	3.97984e-05
		1706	4.30007e-05
		1708	4.64522e-05
		1710	4.99972e-05
		1712	5.34408e-05
		1714	5.65651e-05
		1716	5.91553e-05
		1718	6.10241e-05
		1720	6.2041e-05
		1722	6.21472e-05
		1724	6.13627e-05
		1726	5.97844e-05
		1728	5.75651e-05
		1730	5.48914e-05
		1732	5.19583e-05
		1734	4.8944e-05
		1736	4.59926e-05
		1738	4.32072e-05
		1740	4.06451e-05
		1742	3.83297e-05
		1744	3.62575e-05
		1746	3.44122e-05
		1748	3.27768e-05
		1750	3.13421e-05
		1752	3.01193e-05
		1754	2.91438e-05
		1756	2.84783e-05
		1758	2.82098e-05
		1760	2.84396e-05
		1762	2.92636e-05
		1764	3.07446e-05
		1766	3.28791e-05
		1768	3.55711e-05
		1770	3.86113e-05
		1772	4.16879e-05
		1774	4.44228e-05
		1776	4.64288e-05
		1778	4.73881e-05
		1780	4.71105e-05
		1782	4.5581e-05
		1784	4.29602e-05
		1786	3.95502e-05
		1788	3.57284e-05
		1790	3.18799e-05
		1792	2.83327e-05
		1794	2.53196e-05
		1796	2.29684e-05
		1798	2.13149e-05
		1800	2.03314e-05
		1802	1.99577e-05
		1804	2.01277e-05
		1806	2.07852e-05
		1808	2.18899e-05
		1810	2.34128e-05
		1812	2.53315e-05
		1814	2.76118e-05
		1816	3.02047e-05
		1818	3.3036e-05
		1820	3.601e-05
		1822	3.90061e-05
		1824	4.18979e-05
		1826	4.45663e-05
		1828	4.69162e-05
		1830	4.88966e-05
		1832	5.05127e-05
		1834	5.18313e-05
		1836	5.29761e-05
		1838	5.41067e-05
		1840	5.53944e-05
		1842	5.69837e-05
		1844	5.89572e-05
		1846	6.1307e-05
		1848	6.39239e-05
		1850	6.66025e-05
		1852	6.90733e-05
		1854	7.10485e-05
		1856	7.22752e-05
		1858	7.25834e-05
		1860	7.1917e-05
		1862	7.03379e-05
		1864	6.80117e-05
		1866	6.51685e-05
		1868	6.20584e-05
		1870	5.89092e-05
		1872	5.58964e-05
		1874	5.31294e-05
		1876	5.06504e-05
		1878	4.84521e-05
		1880	4.64923e-05
		1882	4.47157e-05
		1884	4.30684e-05
		1886	4.15082e-05
		1888	4.00125e-05
		1890	3.85783e-05
		1892	3.72267e-05
		1894	3.60085e-05
		1896	3.50191e-05
		1898	3.44133e-05
		1900	3.44316e-05
		1902	3.54096e-05
		1904	3.77546e-05
		1906	4.18622e-05
		1908	4.79573e-05
		1910	5.59035e-05
		1912	6.50566e-05
		1914	7.4271e-05
		1916	8.21226e-05
		1918	8.73049e-05
		1920	8.90452e-05
		1922	8.73448e-05
		1924	8.29404e-05
		1926	7.70054e-05
		1928	7.07542e-05
		1930	6.51235e-05
		1932	6.06314e-05
		1934	5.74053e-05
		1936	5.53053e-05
		1938	5.40512e-05
		1940	5.33214e-05
		1942	5.28067e-05
		1944	5.22402e-05
		1946	5.14159e-05
		1948	5.02034e-05
		1950	4.85587e-05
		1952	4.65187e-05
		1954	4.41871e-05
		1956	4.17137e-05
		1958	3.92636e-05
		1960	3.6994e-05
		1962	3.50293e-05
		1964	3.34523e-05
		1966	3.23035e-05
		1968	3.1582e-05
		1970	3.12584e-05
		1972	3.12862e-05
		1974	3.16095e-05
		1976	3.21745e-05
		1978	3.29337e-05
		1980	3.38503e-05
		1982	3.48967e-05
		1984	3.60574e-05
		1986	3.73268e-05
		1988	3.87098e-05
		1990	4.02207e-05
		1992	4.18909e-05
		1994	4.37633e-05
		1996	4.59033e-05
		1998	4.83955e-05
		2000	5.13474e-05
		2002	5.48775e-05
		2004	5.9095e-05
		2006	6.40712e-05
		2008	6.98023e-05
		2010	7.61718e-05
		2012	8.29336e-05
		2014	8.9724e-05
		2016	9.61095e-05
		2018	0.000101673
		2020	0.000106117
		2022	0.000109367
		2024	0.000111625
		2026	0.000113364
		2028	0.000115245
		2030	0.000117962
		2032	0.000122045
		2034	0.000127695
		2036	0.000134676
		2038	0.00014233
		2040	0.000149712
		2042	0.000155807
		2044	0.000159745
		2046	0.00016097
		2048	0.00015929
		2050	0.000154839
		2052	0.000147985
		2054	0.000139229
		2056	0.000129148
		2058	0.000118344
		2060	0.000107431
		2062	9.69911e-05
		2064	8.7528e-05
		2066	7.94172e-05
		2068	7.28617e-05
		2070	6.78805e-05
		2072	6.43253e-05
		2074	6.19218e-05
		2076	6.03258e-05
		2078	5.9176e-05
		2080	5.81433e-05
		2082	5.6966e-05
		2084	5.54653e-05
		2086	5.35529e-05
		2088	5.12238e-05
		2090	4.85398e-05
		2092	4.56121e-05
		2094	4.25763e-05
		2096	3.95708e-05
		2098	3.67216e-05
		2100	3.41228e-05
		2102	3.18337e-05
		2104	2.98779e-05
		2106	2.82446e-05
		2108	2.68988e-05
		2110	2.57869e-05
		2112	2.48497e-05
		2114	2.40267e-05
		2116	2.32664e-05
		2118	2.25263e-05
		2120	2.17771e-05
		2122	2.10023e-05
		2124	2.0197e-05
		2126	1.93657e-05
		2128	1.85202e-05
		2130	1.76774e-05
		2132	1.68564e-05
		2134	1.60766e-05
		2136	1.53585e-05
		2138	1.47183e-05
		2140	1.41695e-05
		2142	1.37232e-05
		2144	1.33855e-05
		2146	1.31632e-05
		2148	1.30546e-05
		2150	1.306e-05
		2152	1.31841e-05
		2154	1.3439e-05
		2156	1.3857e-05
		2158	1.45047e-05
		2160	1.54972e-05
		2162	1.70072e-05
		2164	1.92505e-05
		2166	2.24434e-05
		2168	2.67192e-05
		2170	3.20234e-05
		2172	3.80258e-05
		2174	4.41014e-05
		2176	4.942e-05
		2178	5.31465e-05
		2180	5.46828e-05
		2182	5.3872e-05
		2184	5.10634e-05
		2186	4.70168e-05
		2188	4.26848e-05
		2190	3.89572e-05
		2192	3.6473e-05
		2194	3.55408e-05
		2196	3.61693e-05
		2198	3.81645e-05
		2200	4.12458e-05
		2202	4.51232e-05
		2204	4.95358e-05
		2206	5.42335e-05
		2208	5.8925e-05
		2210	6.32248e-05
		2212	6.66372e-05
		2214	6.86069e-05
		2216	6.86373e-05
		2218	6.64438e-05
		2220	6.20729e-05
		2222	5.59357e-05
		2224	4.8732e-05
		2226	4.1282e-05
		2228	3.43364e-05
		2230	2.84292e-05
		2232	2.38145e-05
		2234	2.04915e-05
		2236	1.82836e-05
		2238	1.69346e-05
		2240	1.61866e-05
		2242	1.58255e-05
		2244	1.56975e-05
		2246	1.57044e-05
		2248	1.57905e-05
		2250	1.59295e-05
		2252	1.61099e-05
		2254	1.63326e-05
		2256	1.66005e-05
		2258	1.69232e-05
		2260	1.73093e-05
		2262	1.77675e-05
		2264	1.83089e-05
		2266	1.8946e-05
		2268	1.96966e-05
		2270	2.05892e-05
		2272	2.16717e-05
		2274	2.30218e-05
		2276	2.47555e-05
		2278	2.70261e-05
		2280	3.00066e-05
		2282	3.38436e-05
		2284	3.8594e-05
		2286	4.41481e-05
		2288	5.01762e-05
		2290	5.61286e-05
		2292	6.13121e-05
		2294	6.50378e-05
		2296	6.67927e-05
		2298	6.63847e-05
		2300	6.39969e-05
		2302	6.01319e-05
		2304	5.54693e-05
		2306	5.06909e-05
		2308	4.6335e-05
		2310	4.27213e-05
		2312	3.99516e-05
		2314	3.79645e-05
		2316	3.66106e-05
		2318	3.57189e-05
		2320	3.51388e-05
		2322	3.47561e-05
		2324	3.44913e-05
		2326	3.42887e-05
		2328	3.41039e-05
		2330	3.3895e-05
		2332	3.36179e-05
		2334	3.3226e-05
		2336	3.26745e-05
		2338	3.19237e-05
		2340	3.09433e-05
		2342	2.97211e-05
		2344	2.82627e-05
		2346	2.65936e-05
		2348	2.47569e-05
		2350	2.28096e-05
		2352	2.08174e-05
		2354	1.88503e-05
		2356	1.69687e-05
		2358	1.52294e-05
		2360	1.36742e-05
		2362	1.23325e-05
		2364	1.12167e-05
		2366	1.03267e-05
		2368	9.65104e-06
		2370	9.16999e-06
		2372	8.86088e-06
		2374	8.69655e-06
		2376	8.65121e-06
		2378	8.70114e-06
		2380	8.82578e-06
		2382	9.00824e-06
		2384	9.23537e-06
		2386	9.49754e-06
		2388	9.78766e-06
		2390	1.01038e-05
		2392	1.04418e-05
		2394	1.08024e-05
		2396	1.11857e-05
		2398	1.15931e-05
		2400	1.20278e-05
		2402	1.24937e-05
		2404	1.29964e-05
		2406	1.35463e-05
		2408	1.41578e-05
		2410	1.48519e-05
		2412	1.56622e-05
		2414	1.66357e-05
		2416	1.78356e-05
		2418	1.93415e-05
		2420	2.12459e-05
		2422	2.36423e-05
		2424	2.66149e-05
		2426	3.0209e-05
		2428	3.44185e-05
		2430	3.91555e-05
		2432	4.42461e-05
		2434	4.94318e-05
		2436	5.43939e-05
		2438	5.87943e-05
		2440	6.23285e-05
		2442	6.47818e-05
		2444	6.60712e-05
		2446	6.62678e-05
		2448	6.55903e-05
		2450	6.43719e-05
		2452	6.30046e-05
		2454	6.18711e-05
		2456	6.12886e-05
		2458	6.14906e-05
		2460	6.26975e-05
		2462	6.53036e-05
		2464	7.0077e-05
		2466	7.80553e-05
		2468	8.97367e-05
		2470	0.000103761
		2472	0.000116342
		2474	0.000122828
		2476	0.000120881
		2478	0.000112519
		2480	0.000102792
		2482	9.61296e-05
		2484	9.35942e-05
		2486	9.3002e-05
		2488	9.11136e-05
		2490	8.58582e-05
		2492	7.72601e-05
		2494	6.69612e-05
		2496	5.70645e-05
		2498	4.91164e-05
		2500	4.37006e-05
		2502	4.06068e-05
		2504	3.92539e-05
		2506	3.90419e-05
		2508	3.95157e-05
		2510	4.03752e-05
		2512	4.14229e-05
		2514	4.25112e-05
		2516	4.3518e-05
		2518	4.43353e-05
		2520	4.48742e-05
		2522	4.50725e-05
		2524	4.49028e-05
		2526	4.43729e-05
		2528	4.3526e-05
		2530	4.24346e-05
		2532	4.11944e-05
		2534	3.99121e-05
		2536	3.86996e-05
		2538	3.7664e-05
		2540	3.69034e-05
		2542	3.65018e-05
		2544	3.6525e-05
		2546	3.70201e-05
		2548	3.80123e-05
		2550	3.94979e-05
		2552	4.14407e-05
		2554	4.37665e-05
		2556	4.63554e-05
		2558	4.90463e-05
		2560	5.16412e-05
		2562	5.39211e-05
		2564	5.56703e-05
		2566	5.67007e-05
		2568	5.68802e-05
		2570	5.61508e-05
		2572	5.45437e-05
		2574	5.21764e-05
		2576	4.92416e-05
		2578	4.59832e-05
		2580	4.26713e-05
		2582	3.95766e-05
		2584	3.69502e-05
		2586	3.50061e-05
		2588	3.39167e-05
		2590	3.38094e-05
		2592	3.47647e-05
		2594	3.68125e-05
		2596	3.99255e-05
		2598	4.40021e-05
		2600	4.88632e-05
		2602	5.42386e-05
		2604	5.97768e-05
		2606	6.50616e-05
		2608	6.96521e-05
		2610	7.31351e-05
		2612	7.51803e-05
		2614	7.55887e-05
		2616	7.43294e-05
		2618	7.1545e-05
		2620	6.75304e-05
		2622	6.26908e-05
		2624	5.74837e-05
		2626	5.23624e-05
		2628	4.77246e-05
		2630	4.38815e-05
		2632	4.1046e-05
		2634	3.93346e-05
		2636	3.87795e-05
		2638	3.93524e-05
		2640	4.09836e-05
		2642	4.35755e-05
		2644	4.70156e-05
		2646	5.11821e-05
		2648	5.59411e-05
		2650	6.11468e-05
		2652	6.66312e-05
		2654	7.22092e-05
		2656	7.76762e-05
		2658	8.28195e-05
		2660	8.74362e-05
		2662	9.13571e-05
		2664	9.44702e-05
		2666	9.67395e-05
		2668	9.82144e-05
		2670	9.9024e-05
		2672	9.93564e-05
		2674	9.9426e-05
		2676	9.94479e-05
		2678	9.9607e-05
		2680	0.000100042
		2682	0.000100845
		2684	0.000102064
		2686	0.000103721
		2688	0.000105833
		2690	0.000108434
		2692	0.000111598
		2694	0.000115462
		2696	0.00012024
		2698	0.000126178
		2700	0.000133434
		2702	0.00014188
		2704	0.000150888
		2706	0.00015926
		2708	0.000165426
		2710	0.00016792
		2712	0.000165961
		2714	0.000159818
		2716	0.000150772
		2718	0.000140656
		2720	0.000131262
		2722	0.000123867
		2724	0.000119084
		2726	0.000116959
		2728	0.000117178
		2730	0.000119233
		2732	0.000122495
		2734	0.000126224
		2736	0.000129599
		2738	0.000131799
		2740	0.000132151
		2742	0.00013027
		2744	0.000126159
		2746	0.000120198
		2748	0.000113038
		2750	0.000105436
		2752	9.80779e-05
		2754	9.14687e-05
		2756	8.58918e-05
		2758	8.14331e-05
		2760	7.80471e-05
		2762	7.56236e-05
		2764	7.40323e-05
		2766	7.31451e-05
		2768	7.28409e-05
		2770	7.29868e-05
		2772	7.34347e-05
		2774	7.4016e-05
		2776	7.45471e-05
		2778	7.48436e-05
		2780	7.47408e-05
		2782	7.4111e-05
		2784	7.28834e-05
		2786	7.10535e-05
		2788	6.86855e-05
		2790	6.59143e-05
		2792	6.29331e-05
		2794	6.00066e-05
		2796	5.75031e-05
		2798	5.59693e-05
		2800	5.62305e-05
		2802	5.93897e-05
		2804	6.65284e-05
		2806	7.79591e-05
		2808	9.23176e-05
		2810	0.000106264
		2812	0.000115522
		2814	0.00011695
		2816	0.000110248
		2818	9.79172e-05
		2820	8.36192e-05
		2822	7.02848e-05
		2824	5.9272e-05
		2826	5.0669e-05
		2828	4.40349e-05
		2830	3.89175e-05
		2832	3.50054e-05
		2834	3.20779e-05
		2836	2.99397e-05
		2838	2.84012e-05
		2840	2.72872e-05
		2842	2.64518e-05
		2844	2.57877e-05
		2846	2.52245e-05
		2848	2.47188e-05
		2850	2.42449e-05
		2852	2.37891e-05
		2854	2.33445e-05
		2856	2.29081e-05
		2858	2.2478e-05
		2860	2.20539e-05
		2862	2.16377e-05
		2864	2.12423e-05
		2866	2.09576e-05
		2868	2.12219e-05
		2870	2.35307e-05
		2872	3.11131e-05
		2874	4.73227e-05
		2876	7.00966e-05
		2878	8.82136e-05
		2880	8.89108e-05
		2882	7.14434e-05
		2884	4.79541e-05
		2886	3.03474e-05
		2888	2.15192e-05
		2890	1.83453e-05
		2892	1.74551e-05
		2894	1.72048e-05
		2896	1.7092e-05
		2898	1.70102e-05
		2900	1.69411e-05
		2902	1.68784e-05
		2904	1.68193e-05
		2906	1.67592e-05
		2908	1.66936e-05
		2910	1.66204e-05
		2912	1.65355e-05
		2914	1.6436e-05
		2916	1.63211e-05
		2918	1.61896e-05
		2920	1.60453e-05
		2922	1.58985e-05
		2924	1.57745e-05
		2926	1.57251e-05
		2928	1.58464e-05
		2930	1.62964e-05
		2932	1.73016e-05
		2934	1.91361e-05
		2936	2.2056e-05
		2938	2.61866e-05
		2940	3.13934e-05
		2942	3.71857e-05
		2944	4.27357e-05
		2946	4.70405e-05
		2948	4.92006e-05
		2950	4.87098e-05
		2952	4.56348e-05
		2954	4.05908e-05
		2956	3.45317e-05
		2958	2.845e-05
		2960	2.31155e-05
		2962	1.89468e-05
		2964	1.60182e-05
		2966	1.41696e-05
		2968	1.31364e-05
		2970	1.26535e-05
		2972	1.25102e-05
		2974	1.25641e-05
		2976	1.27304e-05
		2978	1.29636e-05
		2980	1.32409e-05
		2982	1.35534e-05
		2984	1.38951e-05
		2986	1.42632e-05
		2988	1.4658e-05
		2990	1.50773e-05
		2992	1.55203e-05
		2994	1.59861e-05
		2996	1.64743e-05
		2998	1.69842e-05
		3000	1.75152e-05
		3002	1.80666e-05
		3004	1.86365e-05
		3006	1.9225e-05
		3008	1.98292e-05
		3010	2.04473e-05
		3012	2.10752e-05
		3014	2.17103e-05
		3016	2.23472e-05
		3018	2.29839e-05
		3020	2.36168e-05
		3022	2.4248e-05
		3024	2.48828e-05
		3026	2.55364e-05
		3028	2.62349e-05
		3030	2.70185e-05
		3032	2.7942e-05
		3034	2.90722e-05
		3036	3.04798e-05
		3038	3.22267e-05
		3040	3.43473e-05
		3042	3.68279e-05
		3044	3.95918e-05
		3046	4.24865e-05
		3048	4.52928e-05
		3050	4.77436e-05
		3052	4.95641e-05
		3054	5.05154e-05
		3056	5.04422e-05
		3058	4.93025e-05
		3060	4.71801e-05
		3062	4.42709e-05
		3064	4.08523e-05
		3066	3.7233e-05
		3068	3.37091e-05
		3070	3.05244e-05
		3072	2.78484e-05
		3074	2.57695e-05
		3076	2.43044e-05
		3078	2.34145e-05
		3080	2.30273e-05
		3082	2.30555e-05
		3084	2.34074e-05
		3086	2.40007e-05
		3088	2.47632e-05
		3090	2.56346e-05
		3092	2.65655e-05
		3094	2.75156e-05
		3096	2.84541e-05
		3098	2.93549e-05
		3100	3.02028e-05
		3102	3.09875e-05
		3104	3.17091e-05
		3106	3.23769e-05
		3108	3.30078e-05
		3110	3.36273e-05
		3112	3.42673e-05
		3114	3.49634e-05
		3116	3.57517e-05
		3118	3.66643e-05
		3120	3.77247e-05
		3122	3.89434e-05
		3124	4.03148e-05
		3126	4.18148e-05
		3128	4.34013e-05
		3130	4.50168e-05
		3132	4.65931e-05
		3134	4.80584e-05
		3136	4.93451e-05
		3138	5.03994e-05
		3140	5.11859e-05
		3142	5.17008e-05
		3144	5.19821e-05
		3146	5.21351e-05
		3148	5.23643e-05
		3150	5.30158e-05
		3152	5.45879e-05
		3154	5.76537e-05
		3156	6.26551e-05
		3158	6.96039e-05
		3160	7.78602e-05
		3162	8.62487e-05
		3164	9.35976e-05
		3166	9.94057e-05
		3168	0.000104019
		3170	0.000107942
		3172	0.000110956
		3174	0.000114079
		3176	0.000128199
		3178	0.000166406
		3180	0.000191583
		3182	0.000151079
		3184	8.83697e-05
		3186	7.19499e-05
		3188	0.000113399
		3190	0.000152522
		3192	0.000118784
		3194	6.06446e-05
		3196	3.50454e-05
		3198	2.97349e-05
		3200	2.83497e-05
		3202	2.73083e-05
		3204	2.63092e-05
		3206	2.53333e-05
		3208	2.43741e-05
		3210	2.34264e-05
		3212	2.24861e-05
		3214	2.15508e-05
		3216	2.06193e-05
		3218	1.96916e-05
		3220	1.87689e-05
		3222	1.7854e-05
		3224	1.69479e-05
		3226	1.60537e-05
		3228	1.51758e-05
		3230	1.43164e-05
		3232	1.34787e-05
		3234	1.26655e-05
		3236	1.18792e-05
		3238	1.11215e-05
		3240	1.03959e-05
		3242	9.70281e-06
		3244	9.04341e-06
		3246	8.41858e-06
		3248	7.82881e-06
		3250	7.2743e-06
		3252	6.75493e-06
		3254	6.27035e-06
		3256	5.81996e-06
		3258	5.40296e-06
		3260	5.01837e-06
		3262	4.66508e-06
		3264	4.34185e-06
		3266	4.04733e-06
		3268	3.78012e-06
		3270	3.53876e-06
		3272	3.32178e-06
		3274	3.12768e-06
		3276	2.95573e-06
		3278	2.8031e-06
		3280	2.66899e-06
		3282	2.55203e-06
		3284	2.4509e-06
		3286	2.36432e-06
		3288	2.2911e-06
		3290	2.23011e-06
		3292	2.18031e-06
		3294	2.14072e-06
		3296	2.11042e-06
		3298	2.0886e-06
		3300	2.0745e-06
		3302	2.06742e-06
		3304	2.06613e-06
		3306	2.07148e-06
		3308	2.08215e-06
		3310	2.0977e-06
		3312	2.11776e-06
		3314	2.14199e-06
		3316	2.1701e-06
		3318	2.20184e-06
		3320	2.23852e-06
		3322	2.2815e-06
		3324	2.33402e-06
		3326	2.40749e-06
		3328	2.52714e-06
		3330	2.74693e-06
		3332	3.17205e-06
		3334	3.98722e-06
		3336	5.48016e-06
		3338	8.03822e-06
		3340	1.20902e-05
		3342	1.79748e-05
		3344	2.57557e-05
		3346	3.504e-05
		3348	4.49141e-05
		3350	5.40673e-05
		3352	6.11119e-05
		3354	6.49782e-05
		3356	6.52275e-05
		3358	6.21327e-05
		3360	5.65122e-05
		3362	4.94182e-05
		3364	4.18348e-05
		3366	3.4497e-05
		3368	2.78528e-05
		3370	2.21228e-05
		3372	1.7379e-05
		3374	1.36058e-05
		3376	1.07369e-05
		3378	8.67028e-06
		3380	7.28237e-06
		3382	6.44666e-06
		3384	6.05404e-06
		3386	6.03017e-06
		3388	6.34997e-06
		3390	7.03567e-06
		3392	8.15372e-06
		3394	9.79775e-06
		3396	1.20562e-05
		3398	1.49735e-05
		3400	1.85122e-05
		3402	2.2517e-05
		3404	2.67078e-05
		3406	3.06963e-05
		3408	3.40473e-05
		3410	3.63606e-05
		3412	3.73563e-05
		3414	3.69456e-05
		3416	3.52567e-05
		3418	3.26157e-05
		3420	2.94871e-05
		3422	2.63975e-05
		3424	2.38645e-05
		3426	2.23465e-05
		3428	2.22164e-05
		3430	2.37423e-05
		3432	2.70596e-05
		3434	3.21208e-05
		3436	3.8635e-05
		3438	4.60283e-05
		3440	5.34679e-05
		3442	5.99765e-05
		3444	6.46269e-05
		3446	6.67599e-05
		3448	6.61463e-05
		3450	6.30292e-05
		3452	5.803e-05
		3454	5.19579e-05
		3456	4.56036e-05
		3458	3.95779e-05
		3460	3.42495e-05
		3462	2.97601e-05
		3464	2.60953e-05
		3466	2.31551e-05
		3468	2.08195e-05
		3470	1.89785e-05
		3472	1.75423e-05
		3474	1.64393e-05
		3476	1.56102e-05
		3478	1.5003e-05
		3480	1.45711e-05
		3482	1.42719e-05
		3484	1.40708e-05
		3486	1.39365e-05
		3488	1.38453e-05
		3490	1.37795e-05
		3492	1.3726e-05
		3494	1.3676e-05
		3496	1.36238e-05
		3498	1.35657e-05
		3500	1.34996e-05
		3502	1.34246e-05
		3504	1.33403e-05
		3506	1.32462e-05
		3508	1.31438e-05
		3510	1.30326e-05
		3512	1.29133e-05
		3514	1.27865e-05
		3516	1.26529e-05
		3518	1.25133e-05
		3520	1.23682e-05
		3522	1.22185e-05
		3524	1.2065e-05
		3526	1.19083e-05
		3528	1.17494e-05
		3530	1.1589e-05
		3532	1.14278e-05
		3534	1.12669e-05
		3536	1.11068e-05
		3538	1.09485e-05
		3540	1.07927e-05
		3542	1.06402e-05
		3544	1.04917e-05
		3546	1.0348e-05
		3548	1.02098e-05
		3550	1.00778e-05
		3552	9.9525e-06
		3554	9.83461e-06
		3556	9.72464e-06
		3558	9.62308e-06
		3560	9.53036e-06
		3562	9.44686e-06
		3564	9.37288e-06
		3566	9.30864e-06
		3568	9.25432e-06
		3570	9.20997e-06
		3572	9.1756e-06
		3574	9.15112e-06
		3576	9.13632e-06
		3578	9.13095e-06
		3580	9.13463e-06
		3582	9.14691e-06
		3584	9.16722e-06
		3586	9.19493e-06
		3588	9.22931e-06
		3590	9.26955e-06
		3592	9.31476e-06
		3594	9.36397e-06
		3596	9.41615e-06
		3598	9.47023e-06
		3600	9.52506e-06
		3602	9.57948e-06
		3604	9.63229e-06
		3606	9.68228e-06
		3608	9.72824e-06
		3610	9.76896e-06
		3612	9.80326e-06
		3614	9.83e-06
		3616	9.84808e-06
		3618	9.85646e-06
		3620	9.85418e-06
		3622	9.84036e-06
		3624	9.81423e-06
		3626	9.77509e-06
		3628	9.72239e-06
		3630	9.65567e-06
		3632	9.5746e-06
		3634	9.479e-06
		3636	9.3688e-06
		3638	9.24405e-06
		3640	9.10494e-06
		3642	8.95181e-06
		3644	8.78509e-06
		3646	8.60533e-06
		3648	8.4132e-06
		3650	8.20947e-06
		3652	7.99499e-06
		3654	7.7707e-06
		3656	7.53761e-06
		3658	7.29676e-06
		3660	7.04927e-06
		3662	6.79627e-06
		3664	6.53891e-06
		3666	6.27836e-06
		3668	6.01576e-06
		3670	5.75226e-06
		3672	5.48895e-06
		3674	5.2269e-06
		3676	4.96714e-06
		3678	4.71063e-06
		3680	4.45827e-06
		3682	4.21089e-06
		3684	3.96924e-06
		3686	3.73402e-06
		3688	3.50581e-06
		3690	3.28454e-06
		3692	3.07195e-06
		3694	2.86769e-06
		3696	2.67204e-06
		3698	2.4852e-06
		3700	2.30731e-06
		3702	2.13843e-06
		3704	1.97856e-06
		3706	1.82765e-06
		3708	1.68559e-06
		3710	1.55221e-06
		3712	1.4273e-06
		3714	1.31064e-06
		3716	1.20193e-06
		3718	1.1009e-06
		3720	1.00721e-06
		3722	9.2052e-07
		3724	8.40494e-07
		3726	7.66771e-07
		3728	6.9899e-07
		3730	6.36795e-07
		3732	5.79828e-07
		3734	5.2774e-07
		3736	4.80192e-07
		3738	4.36852e-07
		3740	3.97402e-07
		3742	3.6154e-07
		3744	3.28975e-07
		3746	2.99434e-07
		3748	2.72658e-07
		3750	2.48405e-07
		3752	2.2645e-07
		3754	2.06581e-07
		3756	1.88606e-07
		3758	1.72343e-07
		3760	1.57629e-07
		3762	1.44312e-07
		3764	1.32254e-07
		3766	1.2133e-07
		3768	1.11425e-07
		3770	1.02437e-07
		3772	9.4273e-08
		3774	8.68487e-08
		3776	8.00889e-08
		3778	7.39262e-08
		3780	6.83002e-08
		3782	6.31569e-08
		3784	5.84482e-08
		3786	5.4131e-08
		3788	5.0167e-08
		3790	4.65223e-08
		3792	4.31664e-08
		3794	4.00723e-08
		3796	3.72159e-08
		3798	3.45759e-08
		3800	3.21331e-08
		3802	2.98703e-08
		3804	2.77725e-08
		3806	2.52851e-08
		3808	2.3584e-08
		3810	2.19906e-08
		3812	2.04984e-08
		3814	1.91014e-08
		3816	1.77941e-08
		3818	1.6571e-08
		3820	1.5427e-08
		3822	1.43575e-08
		3824	1.33578e-08
		3826	1.24238e-08
		3828	1.15513e-08
		3830	1.00865e-08
		3832	9.39597e-09
		3834	8.74912e-09
		3836	8.14348e-09
		3838	7.57667e-09
		3840	7.04644e-09
		3842	6.55063e-09
		3844	6.08723e-09
		3846	5.6543e-09
		3848	5.25001e-09
		3850	4.87264e-09
		3852	4.52056e-09
		3854	4.1922e-09
		3856	3.8861e-09
		3858	3.60089e-09
		3860	3.33524e-09
		3862	3.08794e-09
		3864	2.8578e-09
		3866	1.98213e-09
		3868	1.83249e-09
		3870	1.69343e-09
		3872	1.56427e-09
		3874	1.44434e-09
		3876	1.33305e-09
		3878	1.2298e-09
		3880	1.13408e-09
		3882	1.04536e-09
		3884	9.63177e-10
		3886	8.87077e-10
		3888	8.16645e-10
		3890	7.51486e-10
		3892	6.91234e-10
		3894	0
		3896	0
		3898	0
		3900	0
		3902	0
		3904	0
		3906	0
		3908	0
		3910	0
		3912	0
		3914	0
		3916	0
		3918	0
		3920	0
		3922	0
		3924	0
		3926	0
		3928	0
		3930	0
		3932	0
		3934	0
		3936	0
		3938	0
		3940	0
		3942	0
		3944	0
		3946	0
		3948	0
		3950	0
		3952	0
		3954	0
		3956	0
		3958	0
		3960	0
		3962	0
		3964	0
		3966	0
		3968	0
		3970	0
		3972	0
		3974	0
		3976	0
		3978	0
		3980	0
		3982	0
		3984	0
		3986	0
		3988	0
		3990	0
		3992	0
		3994	0
		3996	0
		3998	0
[truncated: 1 more rows]

## Sheet: PlotDat3
Source sheet	Compiled U-Pb data Daczko etal	0	0
Plot name	ProbDens3	1.75	0
Plot Type	16	3.5	0
1st free col	5	5.25	0
Sigma Level	2	7	0
Absolute Errs	TRUE	8.75	0
Symbol Type	1	10.5	0
Inverse Plot	FALSE	12.25	0
Color Plot	TRUE	14	0
3D plot	FALSE	15.75	0
Linear	FALSE	17.5	0
Data Range	H1502:I1861	19.25	0
Filled Symbols	TRUE	21	0
ConcAge	FALSE	22.75	0
ConcSwap	FALSE	24.5	0
1st Symbol-row	1	26.25	0
		28	0
		29.75	0
		31.5	0
		33.25	0
		35	0
		36.75	0
		38.5	0
		40.25	0
		42	0
		43.75	0
		45.5	0
		47.25	0
		49	0
		50.75	0
		52.5	0
		54.25	0
		56	0
		57.75	0
		59.5	0
		61.25	0
		63	0
		64.75	0
		66.5	0
		68.25	0
		70	0
		71.75	0
		73.5	0
		75.25	0
		77	0
		78.75	0
		80.5	0
		82.25	0
		84	0
		85.75	0
		87.5	0
		89.25	0
		91	0
		92.75	0
		94.5	0
		96.25	1.14396e-08
		98	6.57042e-08
		99.75	3.19241e-07
		101.5	1.3632e-06
		103.25	5.60772e-06
		105	2.50816e-05
		106.75	0.000105081
		108.5	0.000312621
		110.25	0.000575527
		112	0.000649128
		113.75	0.000501139
		115.5	0.000345564
		117.25	0.000264001
		119	0.000209942
		120.75	0.000163862
		122.5	0.000135594
		124.25	0.00013088
		126	0.000144171
		127.75	0.000164082
		129.5	0.000179511
		131.25	0.000183118
		133	0.000172445
		134.75	0.000149499
		136.5	0.000119227
		138.25	8.74591e-05
		140	5.90069e-05
		141.75	3.66156e-05
		143.5	2.08976e-05
		145.25	1.09697e-05
		147	5.29612e-06
		148.75	2.35173e-06
		150.5	9.60471e-07
		152.25	3.60784e-07
		154	1.24646e-07
		155.75	3.96071e-08
		157.5	1.15754e-08
		159.25	3.11146e-09
		161	0
		162.75	0
		164.5	0
		166.25	0
		168	0
		169.75	0
		171.5	0
		173.25	0
		175	0
		176.75	0
		178.5	0
		180.25	0
		182	0
		183.75	0
		185.5	0
		187.25	0
		189	0
		190.75	0
		192.5	0
		194.25	0
		196	0
		197.75	0
		199.5	0
		201.25	0
		203	0
		204.75	0
		206.5	0
		208.25	0
		210	0
		211.75	0
		213.5	0
		215.25	0
		217	0
		218.75	0
		220.5	0
		222.25	0
		224	0
		225.75	0
		227.5	0
		229.25	0
		231	0
		232.75	0
		234.5	0
		236.25	0
		238	0
		239.75	0
		241.5	0
		243.25	0
		245	0
		246.75	0
		248.5	0
		250.25	0
		252	0
		253.75	0
		255.5	2.79744e-09
		257.25	3.0788e-09
		259	3.38662e-09
		260.75	3.72322e-09
		262.5	4.09107e-09
		264.25	4.49284e-09
		266	4.9314e-09
		267.75	5.40986e-09
		269.5	5.93154e-09
		271.25	6.50002e-09
		273	7.11915e-09
		274.75	7.79305e-09
		276.5	8.52614e-09
		278.25	9.32316e-09
		280	1.01892e-08
		281.75	1.11297e-08
		283.5	1.21504e-08
		285.25	1.32576e-08
		287	1.4458e-08
		288.75	1.57584e-08
		290.5	1.71666e-08
		292.25	1.86906e-08
		294	2.03389e-08
		295.75	2.21206e-08
		297.5	2.40455e-08
		299.25	2.61237e-08
		301	2.83663e-08
		302.75	3.07848e-08
		304.5	3.33915e-08
		306.25	3.61994e-08
		308	3.92223e-08
		309.75	4.24747e-08
		311.5	4.5972e-08
		313.25	4.97304e-08
		315	5.37672e-08
		316.75	5.81002e-08
		318.5	6.27487e-08
		320.25	6.77325e-08
		322	7.30728e-08
		323.75	7.87916e-08
		325.5	8.49122e-08
		327.25	9.1459e-08
		329	9.84574e-08
		330.75	1.05934e-07
		332.5	1.13917e-07
		334.25	1.22436e-07
		336	1.31521e-07
		337.75	1.41204e-07
		339.5	1.51518e-07
		341.25	1.62498e-07
		343	1.7418e-07
		344.75	1.866e-07
		346.5	1.99799e-07
		348.25	2.13816e-07
		350	2.28693e-07
		351.75	2.44474e-07
		353.5	2.61202e-07
		355.25	2.78925e-07
		357	2.9769e-07
		358.75	3.17546e-07
		360.5	3.38544e-07
		362.25	3.60736e-07
		364	3.84175e-07
		365.75	4.08917e-07
		367.5	4.35018e-07
		369.25	4.62535e-07
		371	4.91528e-07
		372.75	5.22057e-07
		374.5	5.54183e-07
		376.25	5.8797e-07
		378	6.23479e-07
		379.75	6.60778e-07
		381.5	6.9993e-07
		383.25	7.41002e-07
		385	7.84062e-07
		386.75	8.29176e-07
		388.5	8.76415e-07
		390.25	9.25845e-07
		392	9.77536e-07
		393.75	1.03156e-06
		395.5	1.08798e-06
		397.25	1.14686e-06
		399	1.20829e-06
		400.75	1.27231e-06
		402.5	1.33901e-06
		404.25	1.40844e-06
		406	1.48068e-06
		407.75	1.55578e-06
		409.5	1.63381e-06
		411.25	1.71483e-06
		413	1.7989e-06
		414.75	1.88607e-06
		416.5	1.9764e-06
		418.25	2.06994e-06
		420	2.16674e-06
		421.75	2.26684e-06
		423.5	2.37029e-06
		425.25	2.47713e-06
		427	2.58738e-06
		428.75	2.70109e-06
		430.5	2.81828e-06
		432.25	2.93896e-06
		434	3.06316e-06
		435.75	3.19089e-06
		437.5	3.32215e-06
		439.25	3.45695e-06
		441	3.59528e-06
		442.75	3.73713e-06
		444.5	3.88249e-06
		446.25	4.03132e-06
		448	4.1836e-06
		449.75	4.3393e-06
		451.5	4.49837e-06
		453.25	4.66075e-06
		455	4.82639e-06
		456.75	4.99523e-06
		458.5	5.16719e-06
		460.25	5.34218e-06
		462	5.53283e-06
		463.75	5.7781e-06
		465.5	6.27594e-06
		467.25	7.72917e-06
		469	1.21279e-05
		470.75	2.37936e-05
		472.5	4.94502e-05
		474.25	9.50813e-05
		476	0.000158961
		477.75	0.000225692
		479.5	0.000269789
		481.25	0.000270782
		483	0.000228279
		484.75	0.000162274
		486.5	9.83725e-05
		488.25	5.24443e-05
		490	2.66782e-05
		491.75	1.59826e-05
		493.5	1.86034e-05
		495.25	4.94238e-05
		497	0.000142393
		498.75	0.000300779
		500.5	0.000430655
		502.25	0.000421675
		504	0.000311565
		505.75	0.000235853
		507.5	0.000254068
		509.25	0.000332184
		511	0.000418909
		512.75	0.000479363
		514.5	0.000496684
		516.25	0.000471752
		518	0.000419691
		519.75	0.000360422
		521.5	0.000308546
		523.25	0.000268994
		525	0.000239577
		526.75	0.000216672
		528.5	0.000199233
		530.25	0.00018914
		532	0.000188848
		533.75	0.000198836
		535.5	0.000216825
		537.25	0.000239178
		539	0.000263336
		540.75	0.000289262
		542.5	0.000318443
		544.25	0.000350841
		546	0.000382246
		547.75	0.000404761
		549.5	0.000410855
		551.25	0.00039815
		553	0.00037114
		554.75	0.000338558
		556.5	0.000308571
		558.25	0.000285457
		560	0.000269698
		561.75	0.000260996
		563.5	0.000262303
		565.25	0.000281998
		567	0.000330111
		568.75	0.000406848
		570.5	0.000491717
		572.25	0.000549272
		574	0.000554119
		575.75	0.000511549
		577.5	0.000450253
		579.25	0.000396279
		581	0.000356826
		582.75	0.000324713
		584.5	0.000290862
		586.25	0.000251412
		588	0.000207745
		589.75	0.000163739
		591.5	0.00012335
		593.25	8.93439e-05
		595	6.28968e-05
		596.75	4.3808e-05
		598.5	3.09716e-05
		600.25	2.29003e-05
		602	1.81323e-05
		603.75	1.54608e-05
		605.5	1.40273e-05
		607.25	1.32601e-05
		609	1.28271e-05
		610.75	1.25488e-05
		612.5	1.2336e-05
		614.25	1.21465e-05
		616	1.1966e-05
		617.75	1.17867e-05
		619.5	1.16038e-05
		621.25	1.14222e-05
		623	1.12392e-05
		624.75	1.10607e-05
		626.5	1.08947e-05
		628.25	1.07558e-05
		630	1.06703e-05
		631.75	1.0683e-05
		633.5	1.08663e-05
		635.25	1.13321e-05
		637	1.22421e-05
		638.75	1.38193e-05
		640.5	1.63362e-05
		642.25	2.01227e-05
		644	2.551e-05
		645.75	3.28016e-05
		647.5	4.21877e-05
		649.25	5.36983e-05
		651	6.71547e-05
		652.75	8.21804e-05
		654.5	9.82764e-05
		656.25	0.000114961
		658	0.000131939
		659.75	0.000149224
		661.5	0.000167164
		663.25	0.000186282
		665	0.000206974
		666.75	0.000229153
		668.5	0.000252008
		670.25	0.000274034
		672	0.000293376
		673.75	0.000308396
		675.5	0.000318214
		677.25	0.000322964
		679	0.000323613
		680.75	0.000321402
		682.5	0.000317147
		684.25	0.000310748
		686	0.000301137
		687.75	0.000286729
		689.5	0.000266177
		691.25	0.000239104
		693	0.000206498
		694.75	0.000170601
		696.5	0.000134358
		698.25	0.00010067
		700	7.17404e-05
		701.75	4.87174e-05
		703.5	3.16927e-05
		705.25	1.99671e-05
		707	1.24283e-05
		708.75	7.89506e-06
		710.5	5.33105e-06
		712.25	3.95859e-06
		714	3.25362e-06
		715.75	2.89656e-06
		717.5	2.7094e-06
		719.25	2.59827e-06
		721	2.52729e-06
		722.75	2.47201e-06
		724.5	2.42465e-06
		726.25	2.38486e-06
		728	2.35285e-06
		729.75	2.3231e-06
		731.5	2.29821e-06
		733.25	2.27818e-06
		735	2.26303e-06
		736.75	2.25277e-06
		738.5	2.2474e-06
		740.25	2.24695e-06
		742	2.25144e-06
		743.75	2.26088e-06
		745.5	2.27529e-06
		747.25	2.2947e-06
		749	2.31914e-06
		750.75	2.34864e-06
		752.5	2.38323e-06
		754.25	2.42295e-06
		756	2.46784e-06
		757.75	2.51796e-06
		759.5	2.57335e-06
		761.25	2.63408e-06
		763	2.70019e-06
		764.75	2.77177e-06
		766.5	2.84889e-06
		768.25	2.93162e-06
		770	3.02006e-06
		771.75	3.1143e-06
		773.5	3.21444e-06
		775.25	3.32059e-06
		777	3.43286e-06
		778.75	3.55139e-06
		780.5	3.67631e-06
		782.25	3.80774e-06
		784	3.94586e-06
		785.75	4.09082e-06
		787.5	4.24591e-06
		789.25	4.40558e-06
		791	4.5727e-06
		792.75	4.74749e-06
		794.5	4.93017e-06
		796.25	5.12096e-06
		798	5.32011e-06
		799.75	5.52788e-06
		801.5	5.74452e-06
		803.25	5.97032e-06
		805	6.20556e-06
		806.75	6.45055e-06
		808.5	6.70558e-06
		810.25	6.97099e-06
		812	7.24709e-06
		813.75	7.53423e-06
		815.5	7.83275e-06
		817.25	8.143e-06
		819	8.46535e-06
		820.75	8.80016e-06
		822.5	9.1478e-06
		824.25	9.50863e-06
		826	9.88304e-06
		827.75	1.02714e-05
		829.5	1.06741e-05
		831.25	1.10914e-05
		833	1.15239e-05
		834.75	1.19717e-05
		836.5	1.24352e-05
		838.25	1.29149e-05
		840	1.3411e-05
		841.75	1.39237e-05
		843.5	1.44535e-05
		845.25	1.50005e-05
		847	1.5565e-05
		848.75	1.61472e-05
		850.5	1.67473e-05
		852.25	1.73654e-05
		854	1.80017e-05
		855.75	1.86591e-05
		857.5	1.93321e-05
		859.25	2.00234e-05
		861	2.0733e-05
		862.75	2.14635e-05
		864.5	2.22094e-05
		866.25	2.29731e-05
		868	2.37543e-05
		869.75	2.45527e-05
		871.5	2.53681e-05
		873.25	2.61998e-05
		875	2.70476e-05
		876.75	2.79107e-05
		878.5	2.87887e-05
		880.25	2.96781e-05
		882	3.05838e-05
		883.75	3.15021e-05
		885.5	3.24322e-05
		887.25	3.3373e-05
		889	3.43237e-05
		890.75	3.52831e-05
		892.5	3.62502e-05
		894.25	3.72238e-05
		896	3.82028e-05
		897.75	3.91857e-05
		899.5	4.01713e-05
		901.25	4.11583e-05
		903	4.21452e-05
		904.75	4.31306e-05
		906.5	4.41129e-05
		908.25	4.50906e-05
		910	4.60622e-05
		911.75	4.70261e-05
		913.5	4.79806e-05
		915.25	4.89242e-05
		917	4.98551e-05
		918.75	5.07716e-05
		920.5	5.16722e-05
		922.25	5.25552e-05
		924	5.34188e-05
		925.75	5.42614e-05
		927.5	5.50814e-05
		929.25	5.58772e-05
		931	5.6647e-05
		932.75	5.73894e-05
		934.5	5.81028e-05
		936.25	5.87857e-05
		938	5.94366e-05
		939.75	6.00542e-05
		941.5	6.06369e-05
		943.25	6.11836e-05
		945	6.1693e-05
		946.75	6.21671e-05
		948.5	6.25988e-05
		950.25	6.299e-05
		952	6.33397e-05
		953.75	6.365e-05
		955.5	6.39146e-05
		957.25	6.41353e-05
		959	6.43149e-05
		960.75	6.4447e-05
		962.5	6.45369e-05
		964.25	6.4579e-05
		966	6.45756e-05
		967.75	6.45298e-05
		969.5	6.44364e-05
		971.25	6.43009e-05
		973	6.41182e-05
		974.75	6.38913e-05
		976.5	6.3621e-05
		978.25	6.33078e-05
		980	6.29527e-05
		981.75	6.25567e-05
		983.5	6.21208e-05
		985.25	6.16463e-05
		987	6.11346e-05
		988.75	6.0587e-05
		990.5	6.00052e-05
		992.25	5.93909e-05
		994	5.87493e-05
		995.75	5.80769e-05
		997.5	5.73782e-05
		999.25	5.66556e-05
		1001	5.5915e-05
		1002.75	5.51534e-05
		1004.5	5.43762e-05
		1006.25	5.35865e-05
		1008	5.27909e-05
		1009.75	5.1991e-05
		1011.5	5.11936e-05
		1013.25	5.03964e-05
		1015	4.96091e-05
		1016.75	4.88436e-05
		1018.5	4.81069e-05
		1020.25	4.73955e-05
		1022	4.67273e-05
		1023.75	4.61178e-05
		1025.5	4.55765e-05
		1027.25	4.51274e-05
		1029	4.47892e-05
		1030.75	4.45863e-05
		1032.5	4.45588e-05
		1034.25	4.47356e-05
		1036	4.51648e-05
		1037.75	4.58987e-05
		1039.5	4.6995e-05
		1041.25	4.85239e-05
		1043	5.05666e-05
		1044.75	5.31941e-05
		1046.5	5.65008e-05
		1048.25	6.05695e-05
		1050	6.54895e-05
		1051.75	7.13453e-05
		1053.5	7.82058e-05
		1055.25	8.61277e-05
		1057	9.51469e-05
		1058.75	0.000105275
		1060.5	0.000116498
		1062.25	0.000128764
		1064	0.000141997
		1065.75	0.000156098
		1067.5	0.000170914
		1069.25	0.000186292
		1071	0.000202077
		1072.75	0.000218084
		1074.5	0.000234156
		1076.25	0.000250141
		1078	0.000265921
		1079.75	0.000281422
		1081.5	0.000296617
		1083.25	0.000311542
		1085	0.000326299
		1086.75	0.00034106
		1088.5	0.000356091
		1090.25	0.000371741
		1092	0.000388448
		1093.75	0.000406759
		1095.5	0.000427313
		1097.25	0.000450837
		1099	0.00047816
		1100.75	0.000510171
		1102.5	0.000547792
		1104.25	0.000591957
		1106	0.000643587
		1107.75	0.000703579
		1109.5	0.000772888
		1111.25	0.000852754
		1113	0.00094493
		1114.75	0.00105201
		1116.5	0.00117749
		1118.25	0.00132545
		1120	0.00149964
		1121.75	0.00170377
		1123.5	0.00195143
		1125.25	0.00229506
		1127	0.00278282
		1128.75	0.00325623
		1130.5	0.00347166
		1132.25	0.00354598
		1134	0.00372733
		1135.75	0.00403766
		1137.5	0.00439708
		1139.25	0.00472071
		1141	0.00494259
		1142.75	0.00507067
		1144.5	0.00516098
		1146.25	0.00523098
		1148	0.00525117
		1149.75	0.00520465
		1151.5	0.00511085
		1153.25	0.00499902
		1155	0.00488149
		1156.75	0.00475197
		1158.5	0.00459891
		1160.25	0.00441825
		1162	0.00421817
		1163.75	0.00401625
		1165.5	0.00383293
		1167.25	0.00368557
		1169	0.00358452
		1170.75	0.00353124
		1172.5	0.00351799
		1174.25	0.00352952
		1176	0.00354761
		1177.75	0.00355734
		1179.5	0.00355186
		1181.25	0.00353262
		1183	0.00350518
		1184.75	0.00347358
		1186.5	0.00343727
		1188.25	0.00339155
		1190	0.00333018
		1191.75	0.00324823
		1193.5	0.00314346
		1195.25	0.00301661
		1197	0.00287075
		1198.75	0.00271038
		1200.5	0.00254072
		1202.25	0.00236696
		1204	0.00219387
		1205.75	0.00202539
		1207.5	0.00186457
		1209.25	0.00171354
		1211	0.00157354
		1212.75	0.00144512
		1214.5	0.00132826
		1216.25	0.00122258
		1218	0.0011275
		1219.75	0.00104242
		1221.5	0.000966778
		1223.25	0.000900164
		1225	0.000842302
		1226.75	0.000793018
		1228.5	0.000752202
		1230.25	0.000719699
		1232	0.000695225
		1233.75	0.000678317
		1235.5	0.00066823
		1237.25	0.000663979
		1239	0.00066429
		1240.75	0.000667687
		1242.5	0.000672583
		1244.25	0.000677385
		1246	0.000680628
		1247.75	0.000681135
		1249.5	0.000678051
		1251.25	0.00067098
		1253	0.000659902
		1254.75	0.00064515
		1256.5	0.000627304
		1258.25	0.00060708
		1260	0.000585188
		1261.75	0.000562269
		1263.5	0.000538821
		1265.25	0.000515215
		1267	0.000491699
		1268.75	0.000468477
		1270.5	0.000445771
		1272.25	0.000423852
		1274	0.000403082
		1275.75	0.000383908
		1277.5	0.000366834
		1279.25	0.00035236
		1281	0.000340905
		1282.75	0.000332746
		1284.5	0.000327948
		1286.25	0.000326327
		1288	0.000327437
		1289.75	0.000330627
		1291.5	0.00033506
		1293.25	0.000339846
		1295	0.000344146
		1296.75	0.000347272
		1298.5	0.000348776
		1300.25	0.000348493
		1302	0.000346576
		1303.75	0.000343421
		1305.5	0.000339622
		1307.25	0.000335899
		1309	0.00033299
		1310.75	0.000331606
		1312.5	0.000332377
		1314.25	0.000335823
		1316	0.000342317
		1317.75	0.000352064
		1319.5	0.000365032
		1321.25	0.000380885
		1323	0.000398922
		1324.75	0.000418057
		1326.5	0.000436838
		1328.25	0.000453545
		1330	0.000466401
		1331.75	0.000473796
		1333.5	0.000474539
		1335.25	0.000468069
		1337	0.000454568
		1338.75	0.000434945
		1340.5	0.000410687
		1342.25	0.000383659
		1344	0.000355801
		1345.75	0.000328895
		1347.5	0.000304355
		1349.25	0.000283132
		1351	0.000265695
		1352.75	0.000252088
		1354.5	0.000242035
		1356.25	0.000235066
		1358	0.000230616
		1359.75	0.000228121
		1361.5	0.000227072
		1363.25	0.000227047
		1365	0.00022772
		1366.75	0.000228847
		1368.5	0.000230258
		1370.25	0.000231837
		1372	0.000233518
		1373.75	0.000235257
		1375.5	0.000237021
		1377.25	0.000238809
		1379	0.00024061
		1380.75	0.000242431
		1382.5	0.000244276
		1384.25	0.000246173
		1386	0.00024815
		1387.75	0.000250266
		1389.5	0.000252605
		1391.25	0.000255305
		1393	0.000258549
		1394.75	0.000262578
		1396.5	0.000267707
		1398.25	0.000274273
		1400	0.000282612
		1401.75	0.000293007
		1403.5	0.000305596
		1405.25	0.000320296
		1407	0.000336762
		1408.75	0.000354339
		1410.5	0.00037213
		1412.25	0.000389087
		1414	0.00040417
		1415.75	0.000416527
		1417.5	0.000425641
		1419.25	0.00043144
		1421	0.000434291
		1422.75	0.000434904
		1424.5	0.000434196
		1426.25	0.000433054
		1428	0.000432185
		1429.75	0.000431999
		1431.5	0.000432561
		1433.25	0.000433673
		1435	0.000434989
		1436.75	0.000436186
		1438.5	0.000437134
		1440.25	0.000438019
		1442	0.000439388
		1443.75	0.000442139
		1445.5	0.000447401
		1447.25	0.000456359
		1449	0.000470003
		1450.75	0.000488906
		1452.5	0.00051302
		1454.25	0.000541595
		1456	0.000573221
		1457.75	0.000606085
		1459.5	0.000638308
		1461.25	0.000668489
		1463	0.000696127
		1464.75	0.000721961
		1466.5	0.000748015
		1468.25	0.000777247
		1470	0.000812824
		1471.75	0.000857082
		1473.5	0.000910562
		1475.25	0.000971597
		1477	0.00103683
		1478.75	0.00110299
		1480.5	0.00116917
		1482.25	0.00123804
		1484	0.00131394
		1485.75	0.00139779
		1487.5	0.00148249
		1489.25	0.00155871
		1491	0.0016467
		1492.75	0.00181566
		1494.5	0.00202892
		1496.25	0.00204658
		1498	0.001857
		1499.75	0.00176698
		1501.5	0.00191358
		1503.25	0.00222498
		1505	0.00259913
		1506.75	0.0029322
		1508.5	0.00311668
		1510.25	0.00308339
		1512	0.00287498
		1513.75	0.00263426
		1515.5	0.00247895
		1517.25	0.00242757
		1519	0.0024467
		1520.75	0.0025182
		1522.5	0.00265025
		1524.25	0.00282826
		1526	0.00296943
		1527.75	0.00298666
		1529.5	0.00290251
		1531.25	0.00282342
		1533	0.00281676
		1534.75	0.00287757
		1536.5	0.00298375
		1538.25	0.00313453
		1540	0.00332743
		1541.75	0.00350392
		1543.5	0.00357658
		1545.25	0.00354819
		1547	0.00352566
		1548.75	0.00358733
		1550.5	0.00371234
		1552.25	0.00383485
		1554	0.0039135
		1555.75	0.00396317
		1557.5	0.00408412
		1559.25	0.00442815
		1561	0.00477448
		1562.75	0.00464765
		1564.5	0.00427888
		1566.25	0.00401628
		1568	0.00385369
		1569.75	0.0037258
		1571.5	0.00356687
		1573.25	0.00335113
		1575	0.00311938
		1576.75	0.00294795
		1578.5	0.00304195
		1580.25	0.00381864
		1582	0.00406667
		1583.75	0.00375575
		1585.5	0.00373275
		1587.25	0.00391346
		1589	0.00389868
		1590.75	0.0034894
		1592.5	0.00303757
		1594.25	0.00276117
		1596	0.00263736
		1597.75	0.00262734
		1599.5	0.00268251
		1601.25	0.00269124
		1603	0.00256107
		1604.75	0.0023246
		1606.5	0.0020757
		1608.25	0.00185444
		1610	0.0016533
		1611.75	0.00147042
		1613.5	0.00131608
		1615.25	0.00119568
		1617	0.00110413
		1618.75	0.00103156
		1620.5	0.000969581
		1622.25	0.000913339
		1624	0.0008607
		1625.75	0.000810859
		1627.5	0.000763493
		1629.25	0.000718392
		1631	0.000675406
		1632.75	0.000634455
		1634.5	0.000595551
		1636.25	0.000558771
		1638	0.000524225
		1639.75	0.000492031
		1641.5	0.000462269
		1643.25	0.000434951
		1645	0.000410025
		1646.75	0.000387342
		1648.5	0.000366704
		1650.25	0.000347849
		1652	0.00033049
		1653.75	0.000314347
		1655.5	0.000299151
		1657.25	0.00028466
		1659	0.000270692
		1660.75	0.000257092
		1662.5	0.000243763
		1664.25	0.00023066
		1666	0.00021776
		1667.75	0.000205076
		1669.5	0.000192658
		1671.25	0.00018055
		1673	0.000168815
		1674.75	0.000157515
		1676.5	0.000146701
		1678.25	0.000136429
		1680	0.000126729
		1681.75	0.000117622
		1683.5	0.000109131
		1685.25	0.000101284
		1687	9.41596e-05
		1688.75	8.79758e-05
		1690.5	8.32417e-05
		1692.25	8.09544e-05
		1694	8.2777e-05
		1695.75	9.09134e-05
		1697.5	0.000107507
		1699.25	0.00013336
		1701	0.000166515
		1702.75	0.000201457
		1704.5	0.000230007
		1706.25	0.000244007
		1708	0.000238715
		1709.75	0.000214964
		1711.5	0.000178826
		1713.25	0.000138976
		1715	0.000103384
		1716.75	7.71268e-05
		1718.5	6.2038e-05
		1720.25	5.772e-05
		1722	6.28723e-05
		1723.75	7.60128e-05
		1725.5	9.55713e-05
		1727.25	0.000119517
		1729	0.000145037
		1730.75	0.000168605
		1732.5	0.000186542
		1734.25	0.000195863
		1736	0.000195122
		1737.75	0.000184831
		1739.5	0.000167302
		1741.25	0.000145933
		1743	0.000124263
		1744.75	0.000105145
		1746.5	9.02686e-05
		1748.25	8.01136e-05
		1750	7.42453e-05
		1751.75	7.17208e-05
		1753.5	7.14757e-05
		1755.25	7.25528e-05
		1757	7.42196e-05
		1758.75	7.598e-05
		1760.5	7.75165e-05
		1762.25	7.86445e-05
		1764	7.9297e-05
		1765.75	7.99489e-05
		1767.5	8.50396e-05
		1769.25	0.000115558
		1771	0.000216504
		1772.75	0.000392486
		1774.5	0.000513054
		1776.25	0.000442823
		1778	0.000259343
		1779.75	0.000123612
		1781.5	7.07152e-05
		1783.25	5.67622e-05
		1785	5.19865e-05
		1786.75	4.84987e-05
		1788.5	4.52415e-05
		1790.25	4.21709e-05
		1792	3.93131e-05
		1793.75	3.66976e-05
		1795.5	3.43345e-05
		1797.25	3.22284e-05
		1799	3.03766e-05
		1800.75	2.87696e-05
		1802.5	2.73933e-05
		1804.25	2.62296e-05
		1806	2.52582e-05
		1807.75	2.44573e-05
		1809.5	2.38052e-05
		1811.25	2.32805e-05
		1813	2.28628e-05
		1814.75	2.25334e-05
		1816.5	2.22756e-05
		1818.25	2.20742e-05
		1820	2.19164e-05
		1821.75	2.17911e-05
		1823.5	2.16889e-05
		1825.25	2.16024e-05
		1827	2.15252e-05
		1828.75	2.14525e-05
		1830.5	2.13802e-05
		1832.25	2.13054e-05
		1834	2.12258e-05
		1835.75	2.11396e-05
		1837.5	2.10457e-05
		1839.25	2.09431e-05
		1841	2.08314e-05
		1842.75	2.071e-05
		1844.5	2.05789e-05
		1846.25	2.0436e-05
		1848	2.02861e-05
		1849.75	2.01263e-05
		1851.5	1.9957e-05
		1853.25	1.97783e-05
		1855	1.95907e-05
		1856.75	1.93945e-05
		1858.5	1.919e-05
		1860.25	1.89777e-05
		1862	1.87578e-05
		1863.75	1.85309e-05
		1865.5	1.82972e-05
		1867.25	1.80573e-05
		1869	1.78115e-05
		1870.75	1.75603e-05
		1872.5	1.73042e-05
		1874.25	1.70435e-05
		1876	1.67787e-05
		1877.75	1.65103e-05
		1879.5	1.62386e-05
		1881.25	1.59642e-05
		1883	1.56876e-05
		1884.75	1.5409e-05
		1886.5	1.5129e-05
		1888.25	1.48479e-05
		1890	1.45663e-05
		1891.75	1.42844e-05
		1893.5	1.40028e-05
		1895.25	1.37217e-05
		1897	1.34391e-05
		1898.75	1.31606e-05
		1900.5	1.28837e-05
		1902.25	1.26088e-05
		1904	1.23363e-05
		1905.75	1.20663e-05
		1907.5	1.17993e-05
		1909.25	1.15354e-05
		1911	1.1275e-05
		1912.75	1.10183e-05
		1914.5	1.07655e-05
		1916.25	1.05169e-05
		1918	1.02726e-05
		1919.75	1.00328e-05
		1921.5	9.79775e-06
		1923.25	9.5675e-06
		1925	9.34221e-06
		1926.75	9.12201e-06
		1928.5	8.90699e-06
		1930.25	8.69724e-06
		1932	8.49284e-06
		1933.75	8.29383e-06
		1935.5	8.10026e-06
		1937.25	7.91217e-06
		1939	7.72956e-06
		1940.75	7.55245e-06
		1942.5	7.38082e-06
		1944.25	7.21466e-06
		1946	7.05395e-06
		1947.75	6.89863e-06
		1949.5	6.74866e-06
		1951.25	6.60399e-06
		1953	6.46455e-06
		1954.75	6.33027e-06
		1956.5	6.20106e-06
		1958.25	6.07684e-06
		1960	5.95751e-06
		1961.75	5.84299e-06
		1963.5	5.73316e-06
		1965.25	5.62792e-06
		1967	5.52716e-06
		1968.75	5.43076e-06
		1970.5	5.33861e-06
		1972.25	5.25059e-06
		1974	5.16659e-06
		1975.75	5.08646e-06
		1977.5	5.01011e-06
		1979.25	4.9374e-06
		1981	4.8682e-06
		1982.75	4.80241e-06
		1984.5	4.73989e-06
		1986.25	4.68052e-06
		1988	4.62419e-06
		1989.75	4.57077e-06
		1991.5	4.52015e-06
		1993.25	4.47221e-06
		1995	4.42684e-06
		1996.75	4.38393e-06
		1998.5	4.34338e-06
		2000.25	4.30506e-06
		2002	4.2689e-06
		2003.75	4.23477e-06
		2005.5	4.20259e-06
		2007.25	4.17226e-06
		2009	4.14368e-06
		2010.75	4.11678e-06
		2012.5	4.09147e-06
		2014.25	4.06766e-06
		2016	4.04527e-06
		2017.75	4.02423e-06
		2019.5	4.00446e-06
		2021.25	3.98591e-06
		2023	3.96848e-06
		2024.75	3.95214e-06
		2026.5	3.9368e-06
		2028.25	3.92243e-06
		2030	3.90895e-06
		2031.75	3.89631e-06
		2033.5	3.88448e-06
		2035.25	3.87339e-06
		2037	3.863e-06
		2038.75	3.85327e-06
		2040.5	3.84417e-06
		2042.25	3.83565e-06
		2044	3.82767e-06
		2045.75	3.8202e-06
		2047.5	3.81321e-06
		2049.25	3.80668e-06
		2051	3.80056e-06
		2052.75	3.79484e-06
		2054.5	3.78949e-06
		2056.25	3.78448e-06
		2058	3.7798e-06
		2059.75	3.77542e-06
		2061.5	3.77133e-06
		2063.25	3.76751e-06
		2065	3.76393e-06
		2066.75	3.76059e-06
		2068.5	3.75747e-06
		2070.25	3.75456e-06
		2072	3.75185e-06
		2073.75	3.74931e-06
		2075.5	3.74695e-06
		2077.25	3.74476e-06
		2079	3.74271e-06
		2080.75	3.74082e-06
		2082.5	3.73905e-06
		2084.25	3.73742e-06
		2086	3.73592e-06
		2087.75	3.73452e-06
		2089.5	3.73324e-06
		2091.25	3.73207e-06
		2093	3.731e-06
		2094.75	3.73002e-06
		2096.5	3.72914e-06
		2098.25	3.72564e-06
		2100	3.72522e-06
		2101.75	3.72485e-06
		2103.5	3.72453e-06
		2105.25	3.72427e-06
		2107	3.72406e-06
		2108.75	3.72389e-06
		2110.5	3.72378e-06
		2112.25	3.72372e-06
		2114	3.72371e-06
		2115.75	3.72376e-06
		2117.5	3.72385e-06
		2119.25	3.72399e-06
		2121	3.72418e-06
		2122.75	3.72442e-06
		2124.5	3.7247e-06
		2126.25	3.72504e-06
		2128	3.72542e-06
		2129.75	3.72585e-06
		2131.5	3.72632e-06
		2133.25	3.72684e-06
		2135	3.72741e-06
		2136.75	3.72802e-06
		2138.5	3.72868e-06
		2140.25	3.72938e-06
		2142	3.73012e-06
		2143.75	3.7309e-06
		2145.5	3.73173e-06
		2147.25	3.7326e-06
		2149	3.73351e-06
		2150.75	3.73446e-06
		2152.5	3.73545e-06
		2154.25	3.73648e-06
		2156	3.73755e-06
		2157.75	3.73865e-06
		2159.5	3.73979e-06
		2161.25	3.74097e-06
		2163	3.74218e-06
		2164.75	3.74343e-06
		2166.5	3.74471e-06
		2168.25	3.74603e-06
		2170	3.74738e-06
		2171.75	3.74875e-06
		2173.5	3.75017e-06
		2175.25	3.75161e-06
		2177	3.75308e-06
		2178.75	3.75458e-06
		2180.5	3.7561e-06
		2182.25	3.75766e-06
		2184	3.75924e-06
		2185.75	3.76084e-06
		2187.5	3.76247e-06
		2189.25	3.76412e-06
		2191	3.7658e-06
		2192.75	3.7675e-06
		2194.5	3.76922e-06
		2196.25	3.77096e-06
		2198	3.77272e-06
		2199.75	3.77449e-06
		2201.5	3.77629e-06
		2203.25	3.7781e-06
		2205	3.77992e-06
		2206.75	3.78177e-06
		2208.5	3.78362e-06
		2210.25	3.78549e-06
		2212	3.78737e-06
		2213.75	3.78926e-06
		2215.5	3.79116e-06
		2217.25	3.79307e-06
		2219	3.79498e-06
		2220.75	3.79691e-06
		2222.5	3.79884e-06
		2224.25	3.80077e-06
		2226	3.80271e-06
		2227.75	3.80465e-06
		2229.5	3.8066e-06
		2231.25	3.80854e-06
		2233	3.81049e-06
		2234.75	3.81243e-06
		2236.5	3.81437e-06
		2238.25	3.81631e-06
		2240	3.81825e-06
		2241.75	3.82018e-06
		2243.5	3.8221e-06
		2245.25	3.82402e-06
		2247	3.82593e-06
		2248.75	3.82783e-06
		2250.5	3.82972e-06
		2252.25	3.8316e-06
		2254	3.83346e-06
		2255.75	3.83532e-06
		2257.5	3.83716e-06
		2259.25	3.83898e-06
		2261	3.84079e-06
		2262.75	3.84258e-06
		2264.5	3.84435e-06
		2266.25	3.8461e-06
		2268	3.84784e-06
		2269.75	3.84955e-06
		2271.5	3.85124e-06
		2273.25	3.8529e-06
		2275	3.85454e-06
		2276.75	3.85616e-06
		2278.5	3.85775e-06
		2280.25	3.85931e-06
		2282	3.86084e-06
		2283.75	3.86235e-06
		2285.5	3.86382e-06
		2287.25	3.86526e-06
		2289	3.86667e-06
		2290.75	3.86805e-06
		2292.5	3.86939e-06
		2294.25	3.8707e-06
		2296	3.87197e-06
		2297.75	3.8732e-06
		2299.5	3.87439e-06
		2301.25	3.87555e-06
		2303	3.87666e-06
		2304.75	3.87774e-06
		2306.5	3.87877e-06
		2308.25	3.87976e-06
		2310	3.8807e-06
		2311.75	3.8816e-06
		2313.5	3.88246e-06
		2315.25	3.88326e-06
		2317	3.88402e-06
		2318.75	3.88473e-06
		2320.5	3.8854e-06
		2322.25	3.88601e-06
		2324	3.88657e-06
		2325.75	3.88707e-06
		2327.5	3.88753e-06
		2329.25	3.88793e-06
		2331	3.88828e-06
		2332.75	3.88857e-06
		2334.5	3.8888e-06
		2336.25	3.88898e-06
		2338	3.8891e-06
		2339.75	3.88916e-06
		2341.5	3.88916e-06
		2343.25	3.8891e-06
		2345	3.88898e-06
		2346.75	3.8888e-06
		2348.5	3.88855e-06
		2350.25	3.88825e-06
		2352	3.88787e-06
		2353.75	3.88744e-06
		2355.5	3.88693e-06
		2357.25	3.88636e-06
		2359	3.88573e-06
		2360.75	3.88502e-06
		2362.5	3.88425e-06
		2364.25	3.88341e-06
		2366	3.8825e-06
		2367.75	3.88152e-06
		2369.5	3.88046e-06
		2371.25	3.87934e-06
		2373	3.87814e-06
		2374.75	3.87687e-06
		2376.5	3.87553e-06
		2378.25	3.87411e-06
		2380	3.87262e-06
		2381.75	3.87105e-06
		2383.5	3.86941e-06
		2385.25	3.86769e-06
		2387	3.86589e-06
		2388.75	3.86402e-06
		2390.5	3.86207e-06
		2392.25	3.86004e-06
		2394	3.85793e-06
		2395.75	3.85574e-06
		2397.5	3.85348e-06
		2399.25	3.85113e-06
		2401	3.8487e-06
		2402.75	3.84619e-06
		2404.5	3.8436e-06
		2406.25	3.84093e-06
		2408	3.83818e-06
		2409.75	3.83534e-06
		2411.5	3.83242e-06
		2413.25	3.82942e-06
		2415	3.82633e-06
		2416.75	3.82316e-06
		2418.5	3.81991e-06
		2420.25	3.81657e-06
		2422	3.81315e-06
		2423.75	3.80964e-06
		2425.5	3.80604e-06
		2427.25	3.80236e-06
		2429	3.7986e-06
		2430.75	3.79475e-06
		2432.5	3.79081e-06
		2434.25	3.78679e-06
		2436	3.78268e-06
		2437.75	3.77848e-06
		2439.5	3.7742e-06
		2441.25	3.76983e-06
		2443	3.76537e-06
		2444.75	3.76083e-06
		2446.5	3.7562e-06
		2448.25	3.75148e-06
		2450	3.74668e-06
		2451.75	3.74178e-06
		2453.5	3.7368e-06
		2455.25	3.73173e-06
		2457	3.72658e-06
		2458.75	3.72134e-06
		2460.5	3.716e-06
		2462.25	3.71059e-06
		2464	3.70508e-06
		2465.75	3.69949e-06
		2467.5	3.69381e-06
		2469.25	3.68804e-06
		2471	3.68219e-06
		2472.75	3.67625e-06
		2474.5	3.67022e-06
		2476.25	3.6641e-06
		2478	3.6579e-06
		2479.75	3.65161e-06
		2481.5	3.64524e-06
		2483.25	3.63878e-06
		2485	3.63223e-06
		2486.75	3.6256e-06
		2488.5	3.61888e-06
		2490.25	3.61207e-06
		2492	3.60519e-06
		2493.75	3.59821e-06
		2495.5	3.59115e-06
		2497.25	3.58401e-06
		2499	3.57678e-06
		2500.75	3.56947e-06
		2502.5	3.56208e-06
		2504.25	3.5546e-06
		2506	3.54704e-06
		2507.75	3.5394e-06
		2509.5	3.53167e-06
		2511.25	3.52387e-06
		2513	3.51598e-06
		2514.75	3.50801e-06
		2516.5	3.49996e-06
		2518.25	3.49183e-06
		2520	3.48362e-06
		2521.75	3.47533e-06
		2523.5	3.46696e-06
		2525.25	3.45851e-06
		2527	3.44999e-06
		2528.75	3.44139e-06
		2530.5	3.43271e-06
		2532.25	3.42395e-06
		2534	3.41512e-06
		2535.75	3.40621e-06
		2537.5	3.39723e-06
		2539.25	3.38817e-06
		2541	3.37904e-06
		2542.75	3.36983e-06
		2544.5	3.36055e-06
		2546.25	3.3512e-06
		2548	3.34178e-06
		2549.75	3.33228e-06
		2551.5	3.32272e-06
		2553.25	3.31308e-06
		2555	3.30338e-06
		2556.75	3.29361e-06
		2558.5	3.28376e-06
		2560.25	3.27385e-06
		2562	3.26388e-06
		2563.75	3.25383e-06
		2565.5	3.24373e-06
		2567.25	3.23355e-06
		2569	3.22331e-06
		2570.75	3.21301e-06
		2572.5	3.20265e-06
		2574.25	3.19222e-06
		2576	3.18173e-06
		2577.75	3.17118e-06
		2579.5	3.16057e-06
		2581.25	3.1499e-06
		2583	3.14304e-06
		2584.75	3.13445e-06
		2586.5	3.12694e-06
		2588.25	3.12105e-06
		2590	3.11755e-06
		2591.75	3.1175e-06
		2593.5	3.12238e-06
		2595.25	3.13419e-06
		2597	3.15561e-06
		2598.75	3.19019e-06
		2600.5	3.24257e-06
		2602.25	3.31867e-06
		2604	3.42601e-06
		2605.75	3.58039e-06
		2607.5	3.79066e-06
		2609.25	4.0812e-06
		2611	4.48569e-06
		2612.75	5.05751e-06
		2614.5	5.88249e-06
		2616.25	7.0969e-06
		2618	8.90969e-06
		2619.75	1.16247e-05
		2621.5	1.56536e-05
		2623.25	2.15065e-05
		2625	2.97445e-05
		2626.75	4.08825e-05
		2628.5	5.52451e-05
		2630.25	7.27963e-05
		2632	9.29882e-05
		2633.75	0.000114686
		2635.5	0.000136222
		2637.25	0.000155606
		2639	0.000170858
		2640.75	0.000180398
		2642.5	0.000183376
		2644.25	0.000179855
		2646	0.000170777
		2647.75	0.000157728
		2649.5	0.000142588
		2651.25	0.000127146
		2653	0.000112808
		2654.75	0.000100442
		2656.5	9.03665e-05
		2658.25	8.24622e-05
		2660	7.63321e-05
		2661.75	7.14669e-05
		2663.5	6.73728e-05
		2665.25	6.36482e-05
		2667	6.00136e-05
		2668.75	5.63073e-05
		2670.5	5.24633e-05
		2672.25	4.84835e-05
		2674	4.44119e-05
		2675.75	4.0314e-05
		2677.5	3.62626e-05
		2679.25	3.23261e-05
		2681	2.85712e-05
		2682.75	2.50448e-05
		2684.5	2.17853e-05
		2686.25	1.88179e-05
		2688	1.61554e-05
		2689.75	1.37999e-05
		2691.5	1.17443e-05
		2693.25	9.97394e-06
		2695	8.46885e-06
		2696.75	7.20525e-06
		2698.5	6.15732e-06
		2700.25	5.29854e-06
		2702	4.60286e-06
		2703.75	4.04553e-06
		2705.5	3.60375e-06
		2707.25	3.25702e-06
		2709	2.98735e-06
		2710.75	2.77928e-06
		2712.5	2.61975e-06
		2714.25	2.49799e-06
		2716	2.40519e-06
		2717.75	2.33433e-06
		2719.5	2.27987e-06
		2721.25	2.23752e-06
		2723	2.20399e-06
		2724.75	2.17681e-06
		2726.5	2.15416e-06
		2728.25	2.13468e-06
		2730	2.11741e-06
		2731.75	2.10165e-06
		2733.5	2.08693e-06
		2735.25	2.07076e-06
		2737	2.05799e-06
		2738.75	2.04525e-06
		2740.5	2.03251e-06
		2742.25	2.01979e-06
		2744	2.00708e-06
		2745.75	1.99439e-06
		2747.5	1.98172e-06
		2749.25	1.96906e-06
		2751	1.95642e-06
		2752.75	1.9438e-06
		2754.5	1.93119e-06
		2756.25	1.91861e-06
		2758	1.90604e-06
		2759.75	1.8935e-06
		2761.5	1.88098e-06
		2763.25	1.86848e-06
		2765	1.85601e-06
		2766.75	1.84355e-06
		2768.5	1.83112e-06
		2770.25	1.81872e-06
		2772	1.80634e-06
		2773.75	1.79399e-06
		2775.5	1.78166e-06
		2777.25	1.76936e-06
		2779	1.75709e-06
		2780.75	1.74485e-06
		2782.5	1.73264e-06
		2784.25	1.72045e-06
		2786	1.7083e-06
		2787.75	1.69618e-06
		2789.5	1.68408e-06
		2791.25	1.67202e-06
		2793	1.66e-06
		2794.75	1.648e-06
		2796.5	1.63329e-06
		2798.25	1.62142e-06
		2800	1.60959e-06
		2801.75	1.59779e-06
		2803.5	1.58603e-06
		2805.25	1.58419e-06
		2807	3.8033e-06
		2808.75	9.00433e-05
		2810.5	0.000610379
		2812.25	0.000731276
		2814	0.000153892
		2815.75	7.04754e-06
		2817.5	1.52834e-06
		2819.25	1.48178e-06
		2821	1.47038e-06
		2822.75	1.45903e-06
		2824.5	1.44771e-06
		2826.25	1.43644e-06
		2828	1.4252e-06
		2829.75	1.41401e-06
		2831.5	1.40286e-06
		2833.25	1.39175e-06
		2835	1.38068e-06
		2836.75	1.36966e-06
		2838.5	1.35868e-06
		2840.25	1.34774e-06
		2842	1.33685e-06
		2843.75	1.326e-06
		2845.5	1.31519e-06
		2847.25	1.30443e-06
		2849	1.29372e-06
		2850.75	1.28305e-06
		2852.5	1.27243e-06
		2854.25	1.26185e-06
		2856	1.25132e-06
		2857.75	1.24083e-06
		2859.5	1.2304e-06
		2861.25	1.22001e-06
		2863	1.20967e-06
		2864.75	1.19938e-06
		2866.5	1.18913e-06
		2868.25	1.17894e-06
		2870	1.16879e-06
		2871.75	1.15869e-06
		2873.5	1.14864e-06
		2875.25	1.13864e-06
		2877	1.12869e-06
		2878.75	1.11879e-06
		2880.5	1.10895e-06
		2882.25	1.09915e-06
		2884	1.0894e-06
		2885.75	1.0797e-06
		2887.5	1.07005e-06
		2889.25	1.06046e-06
		2891	1.05092e-06
		2892.75	1.04142e-06
		2894.5	1.03198e-06
		2896.25	1.02259e-06
		2898	1.01326e-06
		2899.75	1.00397e-06
		2901.5	9.9474e-07
		2903.25	9.85559e-07
		2905	9.76432e-07
		2906.75	9.67356e-07
		2908.5	9.58334e-07
		2910.25	9.49364e-07
		2912	9.40447e-07
		2913.75	9.31584e-07
		2915.5	9.22773e-07
		2917.25	9.14015e-07
		2919	9.05311e-07
		2920.75	8.9666e-07
		2922.5	8.88062e-07
		2924.25	8.79518e-07
		2926	8.71027e-07
		2927.75	8.6259e-07
		2929.5	8.54206e-07
		2931.25	8.45875e-07
		2933	8.37599e-07
		2934.75	8.29375e-07
		2936.5	8.21206e-07
		2938.25	8.1309e-07
		2940	8.05028e-07
		2941.75	7.97019e-07
		2943.5	7.89064e-07
		2945.25	7.81163e-07
		2947	7.73315e-07
		2948.75	7.6552e-07
		2950.5	7.5778e-07
		2952.25	7.50092e-07
		2954	7.42459e-07
		2955.75	7.34878e-07
		2957.5	7.27351e-07
		2959.25	7.19878e-07
		2961	7.12457e-07
		2962.75	7.0509e-07
		2964.5	6.97776e-07
		2966.25	6.90515e-07
		2968	6.83307e-07
		2969.75	6.76152e-07
		2971.5	6.6905e-07
		2973.25	6.62e-07
		2975	6.55003e-07
		2976.75	6.48059e-07
		2978.5	6.41167e-07
		2980.25	6.34327e-07
		2982	6.2754e-07
		2983.75	6.20805e-07
		2985.5	6.14122e-07
		2987.25	6.07491e-07
		2989	6.00911e-07
		2990.75	5.94383e-07
		2992.5	5.87907e-07
		2994.25	5.81482e-07
		2996	5.75108e-07
		2997.75	5.68785e-07
		2999.5	5.62513e-07
		3001.25	5.56292e-07
		3003	5.50122e-07
		3004.75	5.44002e-07
		3006.5	5.37933e-07
		3008.25	5.31913e-07
		3010	5.25944e-07
		3011.75	5.20024e-07
		3013.5	5.14154e-07
		3015.25	5.08334e-07
		3017	5.02563e-07
		3018.75	4.96841e-07
		3020.5	4.91167e-07
		3022.25	4.85543e-07
		3024	4.79967e-07
		3025.75	4.7444e-07
		3027.5	4.6896e-07
		3029.25	4.63529e-07
		3031	4.58145e-07
		3032.75	4.5281e-07
		3034.5	4.47521e-07
		3036.25	4.42279e-07
		3038	4.37085e-07
		3039.75	4.31937e-07
		3041.5	4.26836e-07
		3043.25	4.21781e-07
		3045	4.16772e-07
		3046.75	4.11809e-07
		3048.5	4.06892e-07
		3050.25	4.0202e-07
		3052	3.97194e-07
		3053.75	3.92412e-07
		3055.5	3.87675e-07
		3057.25	3.82983e-07
		3059	3.78335e-07
		3060.75	3.73731e-07
		3062.5	3.69171e-07
		3064.25	3.64654e-07
		3066	3.60181e-07
		3067.75	3.55751e-07
		3069.5	3.51364e-07
		3071.25	3.47019e-07
		3073	3.42717e-07
		3074.75	3.38457e-07
		3076.5	3.34239e-07
		3078.25	3.30063e-07
		3080	3.25928e-07
		3081.75	3.21834e-07
		3083.5	3.17781e-07
		3085.25	3.13769e-07
		3087	3.09798e-07
		3088.75	3.05866e-07
		3090.5	3.01974e-07
		3092.25	2.98122e-07
		3094	2.9431e-07
		3095.75	2.90536e-07
		3097.5	2.86802e-07
		3099.25	2.83106e-07
		3101	2.79449e-07
		3102.75	2.75829e-07
		3104.5	2.72248e-07
		3106.25	2.68704e-07
		3108	2.65198e-07
		3109.75	2.61728e-07
		3111.5	2.58296e-07
		3113.25	2.549e-07
		3115	2.51541e-07
		3116.75	2.48217e-07
		3118.5	2.4493e-07
		3120.25	2.41678e-07
		3122	2.38461e-07
		3123.75	2.35279e-07
		3125.5	2.32132e-07
		3127.25	2.2902e-07
		3129	2.25942e-07
		3130.75	2.22898e-07
		3132.5	2.19887e-07
		3134.25	2.1691e-07
		3136	2.13967e-07
		3137.75	2.11056e-07
		3139.5	2.08178e-07
		3141.25	2.05333e-07
		3143	2.0252e-07
		3144.75	1.99738e-07
		3146.5	1.96989e-07
		3148.25	1.9427e-07
		3150	1.91583e-07
		3151.75	1.88927e-07
		3153.5	1.86302e-07
		3155.25	1.83707e-07
		3157	1.81142e-07
		3158.75	1.78607e-07
		3160.5	1.76102e-07
		3162.25	1.73626e-07
		3164	1.71179e-07
		3165.75	1.68762e-07
		3167.5	1.66373e-07
		3169.25	1.64012e-07
		3171	1.61679e-07
		3172.75	1.59375e-07
		3174.5	1.57098e-07
		3176.25	1.54848e-07
		3178	1.52626e-07
		3179.75	1.5043e-07
		3181.5	1.48261e-07
		3183.25	1.46119e-07
		3185	1.44003e-07
		3186.75	1.41913e-07
		3188.5	1.39848e-07
		3190.25	1.37809e-07
		3192	1.35796e-07
		3193.75	1.33807e-07
		3195.5	1.31843e-07
		3197.25	1.29903e-07
		3199	1.27988e-07
		3200.75	1.26097e-07
		3202.5	1.2423e-07
		3204.25	1.22386e-07
		3206	1.20566e-07
		3207.75	1.18769e-07
		3209.5	1.16995e-07
		3211.25	1.15244e-07
		3213	1.13515e-07
		3214.75	1.11808e-07
		3216.5	1.10123e-07
		3218.25	1.0846e-07
		3220	1.06819e-07
		3221.75	1.05199e-07
		3223.5	1.036e-07
		3225.25	1.02022e-07
		3227	1.00465e-07
		3228.75	9.89284e-08
		3230.5	9.7412e-08
		3232.25	9.59157e-08
		3234	9.44393e-08
		3235.75	9.29825e-08
		3237.5	9.15451e-08
		3239.25	9.0127e-08
		3241	8.8728e-08
		3242.75	8.73478e-08
		3244.5	8.59862e-08
		3246.25	8.4643e-08
		3248	8.33181e-08
		3249.75	8.20112e-08
		3251.5	8.07221e-08
		3253.25	7.94507e-08
		3255	7.81967e-08
		3256.75	7.69599e-08
		3258.5	7.57403e-08
		3260.25	7.45375e-08
		3262	7.33513e-08
		3263.75	7.21817e-08
		3265.5	7.10284e-08
		3267.25	6.98911e-08
		3269	6.87699e-08
		3270.75	6.76643e-08
		3272.5	6.65744e-08
		3274.25	6.54998e-08
		3276	6.44405e-08
		3277.75	6.33962e-08
		3279.5	6.23668e-08
		3281.25	6.1352e-08
		3283	6.03518e-08
		3284.75	5.93659e-08
		3286.5	5.83942e-08
		3288.25	5.74365e-08
		3290	5.64927e-08
		3291.75	5.55625e-08
		3293.5	5.46458e-08
		3295.25	5.37425e-08
		3297	5.28524e-08
		3298.75	5.19753e-08
		3300.5	5.1111e-08
		3302.25	5.02595e-08
		3304	4.94205e-08
		3305.75	4.85939e-08
		3307.5	4.77796e-08
		3309.25	4.69774e-08
		3311	4.61871e-08
		3312.75	4.54086e-08
		3314.5	4.46418e-08
		3316.25	4.38864e-08
		3318	4.31424e-08
		3319.75	4.24097e-08
		3321.5	4.1688e-08
		3323.25	4.09772e-08
		3325	4.02772e-08
		3326.75	3.95879e-08
		3328.5	3.8909e-08
		3330.25	3.82406e-08
		3332	3.75824e-08
		3333.75	3.69343e-08
		3335.5	3.62962e-08
		3337.25	3.56679e-08
		3339	3.50493e-08
		3340.75	3.44404e-08
		3342.5	3.38409e-08
		3344.25	3.32507e-08
		3346	3.26698e-08
		3347.75	3.20979e-08
		3349.5	3.1535e-08
		3351.25	3.0981e-08
		3353	3.04357e-08
		3354.75	2.9899e-08
		3356.5	2.93707e-08
		3358.25	2.88509e-08
		3360	2.83393e-08
		3361.75	2.78359e-08
		3363.5	2.73406e-08
		3365.25	2.68531e-08
		3367	2.63735e-08
		3368.75	2.59016e-08
		3370.5	2.54373e-08
		3372.25	2.49805e-08
		3374	2.4531e-08
		3375.75	2.40889e-08
		3377.5	2.3654e-08
		3379.25	2.32261e-08
		3381	2.28052e-08
		3382.75	2.23913e-08
		3384.5	2.19841e-08
		3386.25	2.15836e-08
		3388	2.11897e-08
		3389.75	2.08023e-08
		3391.5	2.04213e-08
		3393.25	2.00466e-08
		3395	1.96781e-08
		3396.75	1.93158e-08
		3398.5	1.89595e-08
		3400.25	1.86092e-08
		3402	1.82648e-08
		3403.75	1.79261e-08
		3405.5	1.75931e-08
		3407.25	1.72658e-08
		3409	1.6944e-08
		3410.75	1.66276e-08
		3412.5	1.63166e-08
		3414.25	1.60109e-08
		3416	1.57104e-08
		3417.75	1.5415e-08
		3419.5	1.51247e-08
		3421.25	1.48394e-08
		3423	1.45589e-08
		3424.75	1.42833e-08
		3426.5	1.40124e-08
		3428.25	1.37463e-08
		3430	1.34847e-08
		3431.75	1.32277e-08
		3433.5	1.29751e-08
		3435.25	1.2727e-08
		3437	1.24832e-08
		3438.75	1.22436e-08
		3440.5	1.20083e-08
		3442.25	1.1777e-08
		3444	1.15499e-08
		3445.75	1.13268e-08
		3447.5	1.11076e-08
		3449.25	1.08923e-08
		3451	1.06808e-08
		3452.75	1.0473e-08
		3454.5	1.0269e-08
		3456.25	1.00686e-08
		3458	9.87182e-09
		3459.75	9.67855e-09
		3461.5	9.48874e-09
		3463.25	9.30235e-09
		3465	9.11932e-09
		3466.75	8.9396e-09
		3468.5	8.76313e-09
		3470.25	8.58986e-09
		3472	8.41974e-09
		3473.75	8.25271e-09
		3475.5	8.08873e-09
		3477.25	7.92775e-09
		3479	7.76971e-09
		3480.75	7.61457e-09
		3482.5	7.46229e-09
		3484.25	7.31281e-09
		3486	7.16608e-09
		3487.75	7.02207e-09
		3489.5	6.88072e-09
		3491.25	6.742e-09
		3493	6.60586e-09
		3494.75	6.47225e-09
		3496.5	6.34113e-09
		3498.25	6.21247e-09
[truncated: 1 more rows]

## Sheet: PlotDat2
Source sheet	Compiled U-Pb data Daczko etal	0	0
Plot name	ProbDens1	1.5	0
Plot Type	16	3	0
1st free col	5	4.5	0
Sigma Level	2	6	0
Absolute Errs	TRUE	7.5	0
Symbol Type	1	9	0
Inverse Plot	FALSE	10.5	0
Color Plot	TRUE	12	0
3D plot	FALSE	13.5	0
Linear	FALSE	15	0
Data Range	H1535:I1861	16.5	0
Filled Symbols	TRUE	18	0
ConcAge	FALSE	19.5	0
ConcSwap	FALSE	21	0
1st Symbol-row	1	22.5	0
		24	0
		25.5	0
		27	0
		28.5	0
		30	0
		31.5	0
		33	0
		34.5	0
		36	0
		37.5	0
		39	0
		40.5	0
		42	0
		43.5	0
		45	0
		46.5	0
		48	0
		49.5	0
		51	0
		52.5	0
		54	0
		55.5	0
		57	0
		58.5	0
		60	0
		61.5	0
		63	0
		64.5	0
		66	0
		67.5	0
		69	0
		70.5	0
		72	0
		73.5	0
		75	0
		76.5	0
		78	0
		79.5	0
		81	0
		82.5	0
		84	0
		85.5	0
		87	0
		88.5	0
		90	0
		91.5	0
		93	0
		94.5	0
		96	9.6778e-09
		97.5	4.46531e-08
		99	1.82198e-07
		100.5	6.65112e-07
		102	2.23924e-06
		103.5	7.60433e-06
		105	2.76127e-05
		106.5	9.57635e-05
		108	0.000263874
		109.5	0.000518876
		111	0.000706162
		112.5	0.000683824
		114	0.000522829
		115.5	0.000380437
		117	0.000300368
		118.5	0.000247329
		120	0.000200532
		121.5	0.000163983
		123	0.000145216
		124.5	0.000145224
		126	0.00015872
		127.5	0.000177559
		129	0.000193846
		130.5	0.000201787
		132	0.000198456
		133.5	0.000183813
		135	0.000160168
		136.5	0.000131259
		138	0.00010116
		139.5	7.33151e-05
		141	4.99672e-05
		142.5	3.20245e-05
		144	1.93013e-05
		145.5	1.09395e-05
		147	5.83057e-06
		148.5	2.92236e-06
		150	1.3774e-06
		151.5	6.10512e-07
		153	2.54469e-07
		154.5	9.97424e-08
		156	3.67648e-08
		157.5	1.27435e-08
		159	4.15387e-09
		160.5	0
		162	0
		163.5	0
		165	0
		166.5	0
		168	0
		169.5	0
		171	0
		172.5	0
		174	0
		175.5	0
		177	0
		178.5	0
		180	0
		181.5	0
		183	0
		184.5	0
		186	0
		187.5	0
		189	0
		190.5	0
		192	0
		193.5	0
		195	0
		196.5	0
		198	0
		199.5	0
		201	0
		202.5	0
		204	0
		205.5	0
		207	0
		208.5	0
		210	0
		211.5	0
		213	0
		214.5	0
		216	0
		217.5	0
		219	0
		220.5	0
		222	0
		223.5	0
		225	0
		226.5	0
		228	0
		229.5	0
		231	0
		232.5	0
		234	0
		235.5	0
		237	0
		238.5	0
		240	0
		241.5	0
		243	0
		244.5	0
		246	0
		247.5	0
		249	0
		250.5	0
		252	0
		253.5	0
		255	0
		256.5	3.25331e-09
		258	3.53102e-09
		259.5	3.83091e-09
		261	4.15463e-09
		262.5	4.50392e-09
		264	4.88064e-09
		265.5	5.28678e-09
		267	5.72444e-09
		268.5	6.19588e-09
		270	6.7035e-09
		271.5	7.24983e-09
		273	7.83758e-09
		274.5	8.46962e-09
		276	9.14902e-09
		277.5	9.87899e-09
		279	1.0663e-08
		280.5	1.15046e-08
		282	1.24078e-08
		283.5	1.33766e-08
		285	1.44153e-08
		286.5	1.55285e-08
		288	1.67211e-08
		289.5	1.79981e-08
		291	1.9365e-08
		292.5	2.08274e-08
		294	2.23914e-08
		295.5	2.40633e-08
		297	2.58499e-08
		298.5	2.7758e-08
		300	2.97952e-08
		301.5	3.19693e-08
		303	3.42884e-08
		304.5	3.67612e-08
		306	3.93968e-08
		307.5	4.22045e-08
		309	4.51945e-08
		310.5	4.83771e-08
		312	5.17633e-08
		313.5	5.53646e-08
		315	5.91931e-08
		316.5	6.32612e-08
		318	6.75821e-08
		319.5	7.21696e-08
		321	7.70379e-08
		322.5	8.22021e-08
		324	8.76778e-08
		325.5	9.34812e-08
		327	9.96292e-08
		328.5	1.0614e-07
		330	1.1303e-07
		331.5	1.20321e-07
		333	1.28031e-07
		334.5	1.36182e-07
		336	1.44794e-07
		337.5	1.53889e-07
		339	1.63491e-07
		340.5	1.73624e-07
		342	1.84311e-07
		343.5	1.95579e-07
		345	2.07454e-07
		346.5	2.19962e-07
		348	2.33132e-07
		349.5	2.46993e-07
		351	2.61575e-07
		352.5	2.76907e-07
		354	2.93022e-07
		355.5	3.09953e-07
		357	3.27731e-07
		358.5	3.46393e-07
		360	3.65972e-07
		361.5	3.86504e-07
		363	4.08027e-07
		364.5	4.30578e-07
		366	4.54195e-07
		367.5	4.78918e-07
		369	5.04786e-07
		370.5	5.31842e-07
		372	5.60125e-07
		373.5	5.89679e-07
		375	6.20547e-07
		376.5	6.52772e-07
		378	6.86398e-07
		379.5	7.21471e-07
		381	7.58035e-07
		382.5	7.96138e-07
		384	8.35824e-07
		385.5	8.77142e-07
		387	9.20137e-07
		388.5	9.64858e-07
		390	1.01135e-06
		391.5	1.05967e-06
		393	1.10985e-06
		394.5	1.16195e-06
		396	1.21601e-06
		397.5	1.27209e-06
		399	1.33022e-06
		400.5	1.39046e-06
		402	1.45285e-06
		403.5	1.51744e-06
		405	1.58428e-06
		406.5	1.6534e-06
		408	1.72486e-06
		409.5	1.79869e-06
		411	1.87494e-06
		412.5	1.95364e-06
		414	2.03485e-06
		415.5	2.11859e-06
		417	2.20491e-06
		418.5	2.29383e-06
		420	2.3854e-06
		421.5	2.47963e-06
		423	2.57657e-06
		424.5	2.67624e-06
		426	2.77867e-06
		427.5	2.88387e-06
		429	2.99187e-06
		430.5	3.10268e-06
		432	3.21633e-06
		433.5	3.33282e-06
		435	3.45216e-06
		436.5	3.57435e-06
		438	3.69941e-06
		439.5	3.82733e-06
		441	3.9581e-06
		442.5	4.09172e-06
		444	4.22818e-06
		445.5	4.36745e-06
		447	4.50953e-06
		448.5	4.65439e-06
		450	4.80199e-06
		451.5	4.95232e-06
		453	5.10533e-06
		454.5	5.26098e-06
		456	5.41924e-06
		457.5	5.58004e-06
		459	5.74334e-06
		460.5	5.90908e-06
		462	6.09118e-06
		463.5	6.314e-06
		465	6.69628e-06
		466.5	7.60045e-06
		468	9.98013e-06
		469.5	1.59194e-05
		471	2.90963e-05
		472.5	5.44405e-05
		474	9.60789e-05
		475.5	0.000153548
		477	0.000218295
		478.5	0.000273996
		480	0.000302689
		481.5	0.000294035
		483	0.000251316
		484.5	0.000189487
		486	0.000126842
		487.5	7.65315e-05
		489	4.31216e-05
		490.5	2.4582e-05
		492	1.69992e-05
		493.5	2.04808e-05
		495	4.63125e-05
		496.5	0.000118676
		498	0.000251655
		499.5	0.000405355
		501	0.000488963
		502.5	0.000450405
		504	0.000343007
		505.5	0.00026527
		507	0.000264608
		508.5	0.000324702
		510	0.000408176
		511.5	0.000484325
		513	0.000533556
		514.5	0.000546807
		516	0.000525613
		517.5	0.00048016
		519	0.000424466
		520.5	0.000370762
		522	0.000325867
		523.5	0.000290934
		525	0.000263754
		526.5	0.000241787
		528	0.000224129
		529.5	0.000211801
		531	0.000206666
		532.5	0.00020995
		534	0.000221281
		535.5	0.000238706
		537	0.000259639
		538.5	0.000282163
		540	0.000305882
		541.5	0.000331703
		543	0.000360512
		544.5	0.000391424
		546	0.000420821
		547.5	0.00044302
		549	0.000452542
		550.5	0.000446701
		552	0.000427004
		553.5	0.000398522
		555	0.000367668
		556.5	0.00033971
		558	0.000317386
		559.5	0.000301095
		561	0.00029041
		562.5	0.000286197
		564	0.000292374
		565.5	0.000315911
		567	0.000363424
		568.5	0.000434495
		570	0.000515928
		571.5	0.000583655
		573	0.000614605
		574.5	0.000600853
		576	0.000553959
		577.5	0.000495691
		579	0.000443731
		580.5	0.000403925
		582	0.000372375
		583.5	0.000342151
		585	0.000308453
		586.5	0.000270115
		588	0.00022871
		589.5	0.000187029
		591	0.000147882
		592.5	0.000113419
		594	8.48419e-05
		595.5	6.24487e-05
		597	4.58203e-05
		598.5	3.40924e-05
		600	2.62177e-05
		601.5	2.11692e-05
		603	1.80622e-05
		604.5	1.62157e-05
		606	1.51399e-05
		607.5	1.45064e-05
		609	1.41137e-05
		610.5	1.38447e-05
		612	1.36348e-05
		613.5	1.34493e-05
		615	1.32764e-05
		616.5	1.31034e-05
		618	1.29324e-05
		619.5	1.27586e-05
		621	1.25864e-05
		622.5	1.24121e-05
		624	1.22403e-05
		625.5	1.2075e-05
		627	1.19239e-05
		628.5	1.17993e-05
		630	1.17215e-05
		631.5	1.17224e-05
		633	1.18506e-05
		634.5	1.21767e-05
		636	1.27994e-05
		637.5	1.38505e-05
		639	1.54976e-05
		640.5	1.79416e-05
		642	2.14128e-05
		643.5	2.61406e-05
		645	3.23472e-05
		646.5	4.01964e-05
		648	4.97733e-05
		649.5	6.10486e-05
		651	7.38666e-05
		652.5	8.7956e-05
		654	0.000102971
		655.5	0.000118561
		657	0.000134457
		658.5	0.000150558
		660	0.000166956
		661.5	0.000183936
		663	0.000201871
		664.5	0.000221059
		666	0.000241536
		667.5	0.000262931
		669	0.00028442
		670.5	0.000304823
		672	0.000322839
		673.5	0.000337344
		675	0.000347675
		676.5	0.000353776
		678	0.000356156
		679.5	0.000355655
		681	0.000353098
		682.5	0.000348944
		684	0.000343074
		685.5	0.000334778
		687	0.000322977
		688.5	0.000306595
		690	0.000284966
		691.5	0.000258149
		693	0.000227038
		694.5	0.00019325
		696	0.000158829
		697.5	0.000125851
		699	9.60698e-05
		700.5	7.06654e-05
		702	5.01579e-05
		703.5	3.44664e-05
		705	2.30667e-05
		706.5	1.5195e-05
		708	1.00137e-05
		709.5	6.7579e-06
		711	4.79308e-06
		712.5	3.64576e-06
		714	2.98784e-06
		715.5	2.60767e-06
		717	2.37746e-06
		718.5	2.2247e-06
		720	2.10871e-06
		721.5	2.01489e-06
		723	1.92752e-06
		724.5	1.84963e-06
		726	1.77418e-06
		727.5	1.70113e-06
		729	1.63044e-06
		730.5	1.56208e-06
		732	1.49598e-06
		733.5	1.43212e-06
		735	1.37044e-06
		736.5	1.3109e-06
		738	1.25345e-06
		739.5	1.19804e-06
		741	1.14462e-06
		742.5	1.09316e-06
		744	1.0436e-06
		745.5	9.95884e-07
		747	9.49978e-07
		748.5	9.05829e-07
		750	8.6339e-07
		751.5	8.22613e-07
		753	7.83452e-07
		754.5	7.4586e-07
		756	7.0979e-07
		757.5	6.75197e-07
		759	6.42036e-07
		760.5	6.10262e-07
		762	5.7983e-07
		763.5	5.50698e-07
		765	5.22823e-07
		766.5	4.96162e-07
		768	4.70674e-07
		769.5	4.46319e-07
		771	4.23056e-07
		772.5	4.00847e-07
		774	3.79654e-07
		775.5	3.59438e-07
		777	3.40165e-07
		778.5	3.21797e-07
		780	3.04301e-07
		781.5	2.87642e-07
		783	2.71787e-07
		784.5	2.56705e-07
		786	2.42363e-07
		787.5	2.28732e-07
		789	2.15783e-07
		790.5	2.03485e-07
		792	1.91813e-07
		793.5	1.80739e-07
		795	1.70236e-07
		796.5	1.60281e-07
		798	1.50847e-07
		799.5	1.41913e-07
		801	1.33455e-07
		802.5	1.25452e-07
		804	1.17882e-07
		805.5	1.10724e-07
		807	1.0396e-07
		808.5	9.7571e-08
		810	9.15381e-08
		811.5	8.58442e-08
		813	8.04726e-08
		814.5	7.54072e-08
		816	7.06327e-08
		817.5	6.61344e-08
		819	6.18979e-08
		820.5	5.791e-08
		822	5.41575e-08
		823.5	5.06281e-08
		825	4.731e-08
		826.5	4.41918e-08
		828	4.12628e-08
		829.5	3.85127e-08
		831	3.59316e-08
		832.5	3.35103e-08
		834	3.12397e-08
		835.5	2.91115e-08
		837	2.71175e-08
		838.5	2.52501e-08
		840	2.3502e-08
		841.5	2.18662e-08
		843	2.03362e-08
		844.5	1.89058e-08
		846	1.75691e-08
		847.5	1.63204e-08
		849	1.51544e-08
		850.5	1.40662e-08
		852	1.30509e-08
		853.5	1.21042e-08
		855	1.12216e-08
		856.5	1.36593e-08
		858	1.31424e-08
		859.5	1.26963e-08
		861	1.23186e-08
		862.5	1.51187e-08
		864	1.50665e-08
		865.5	1.5089e-08
		867	1.51857e-08
		868.5	1.53563e-08
		870	1.56008e-08
		871.5	1.59195e-08
		873	1.63128e-08
		874.5	1.67815e-08
		876	1.73266e-08
		877.5	1.79495e-08
		879	1.86518e-08
		880.5	1.65191e-08
		882	1.76175e-08
		883.5	1.87842e-08
		885	2.00229e-08
		886.5	2.13378e-08
		888	2.27331e-08
		889.5	2.42133e-08
		891	2.5783e-08
		892.5	2.74474e-08
		894	2.92114e-08
		895.5	3.10806e-08
		897	3.30606e-08
		898.5	3.51573e-08
		900	3.73771e-08
		901.5	3.97263e-08
		903	4.22119e-08
		904.5	4.48409e-08
		906	4.76208e-08
		907.5	5.05594e-08
		909	5.36648e-08
		910.5	5.69453e-08
		912	6.041e-08
		913.5	6.4068e-08
		915	6.79288e-08
		916.5	7.20026e-08
		918	7.62997e-08
		919.5	8.08309e-08
		921	8.56077e-08
		922.5	9.06416e-08
		924	9.59449e-08
		925.5	1.0153e-07
		927	1.07411e-07
		928.5	1.136e-07
		930	1.20113e-07
		931.5	1.26964e-07
		933	1.34167e-07
		934.5	1.41739e-07
		936	1.49697e-07
		937.5	1.58057e-07
		939	1.66836e-07
		940.5	1.76054e-07
		942	1.85728e-07
		943.5	1.95878e-07
		945	2.06524e-07
		946.5	2.21036e-07
		948	2.33108e-07
		949.5	2.4578e-07
		951	2.59076e-07
		952.5	2.76108e-07
		954	2.90992e-07
		955.5	3.06607e-07
		957	3.22984e-07
		958.5	3.43485e-07
		960	3.61847e-07
		961.5	3.8111e-07
		963	4.04693e-07
		964.5	4.26358e-07
		966	4.49114e-07
		967.5	4.7621e-07
		969	5.01901e-07
		970.5	5.28952e-07
		972	5.57444e-07
		973.5	5.87459e-07
		975	6.19087e-07
		976.5	6.52425e-07
		978	6.87576e-07
		979.5	7.24651e-07
		981	7.63771e-07
		982.5	8.05064e-07
		984	8.48669e-07
		985.5	8.94734e-07
		987	9.4342e-07
		988.5	9.94902e-07
		990	1.04936e-06
		991.5	1.10701e-06
		993	1.1712e-06
		994.5	1.23691e-06
		996	1.30681e-06
		997.5	1.38128e-06
		999	1.46071e-06
		1000.5	1.54909e-06
		1002	1.6411e-06
		1003.5	1.74e-06
		1005	1.84658e-06
		1006.5	1.96172e-06
		1008	2.08987e-06
		1009.5	2.22624e-06
		1011	2.37823e-06
		1012.5	2.54599e-06
		1014	2.72777e-06
		1015.5	2.93209e-06
		1017	3.15941e-06
		1018.5	3.41801e-06
		1020	3.70257e-06
		1021.5	4.02449e-06
		1023	4.39064e-06
		1024.5	4.81266e-06
		1026	5.29741e-06
		1027.5	5.85434e-06
		1029	6.50352e-06
		1030.5	7.25692e-06
		1032	8.14053e-06
		1033.5	9.17223e-06
		1035	1.03893e-05
		1036.5	1.18122e-05
		1038	1.34875e-05
		1039.5	1.54506e-05
		1041	1.77506e-05
		1042.5	2.04417e-05
		1044	2.3576e-05
		1045.5	2.7208e-05
		1047	3.14043e-05
		1048.5	3.62184e-05
		1050	4.17122e-05
		1051.5	4.79441e-05
		1053	5.4958e-05
		1054.5	6.27999e-05
		1056	7.14944e-05
		1057.5	8.10632e-05
		1059	9.15072e-05
		1060.5	0.000102803
		1062	0.000114919
		1063.5	0.000127801
		1065	0.00014138
		1066.5	0.000155574
		1068	0.000170262
		1069.5	0.000185337
		1071	0.000200693
		1072.5	0.000216194
		1074	0.000231728
		1075.5	0.000247197
		1077	0.000262501
		1078.5	0.000277571
		1080	0.000292367
		1081.5	0.000306875
		1083	0.000321126
		1084.5	0.000335178
		1086	0.000349153
		1087.5	0.000363194
		1089	0.000377525
		1090.5	0.000392394
		1092	0.00040813
		1093.5	0.00042511
		1095	0.000443777
		1096.5	0.000464616
		1098	0.000488178
		1099.5	0.000515052
		1101	0.000545882
		1102.5	0.00058129
		1104	0.000621935
		1105.5	0.000668449
		1107	0.000721449
		1108.5	0.000781571
		1110	0.000849549
		1111.5	0.000926334
		1113	0.00101324
		1114.5	0.00111212
		1116	0.00122534
		1117.5	0.00135571
		1119	0.00150601
		1120.5	0.0016786
		1122	0.00187659
		1123.5	0.00211241
		1125	0.00242526
		1126.5	0.00285888
		1128	0.00334453
		1129.5	0.00368171
		1131	0.00380107
		1132.5	0.0038745
		1134	0.00405386
		1135.5	0.00433877
		1137	0.00467287
		1138.5	0.00499761
		1140	0.00525665
		1141.5	0.00542581
		1143	0.00553062
		1144.5	0.00561084
		1146	0.00567536
		1147.5	0.00570306
		1149	0.00567644
		1150.5	0.00560138
		1152	0.00549873
		1153.5	0.00538629
		1155	0.00526931
		1156.5	0.00514246
		1158	0.00499734
		1159.5	0.00482944
		1161	0.00464148
		1162.5	0.00444303
		1164	0.00424778
		1165.5	0.00406997
		1167	0.00392152
		1168.5	0.00381012
		1170	0.00373827
		1171.5	0.00370292
		1173	0.00369583
		1174.5	0.00370518
		1176	0.00371838
		1177.5	0.00372534
		1179	0.00372089
		1180.5	0.00370507
		1182	0.00368132
		1183.5	0.00365351
		1185	0.00362345
		1186.5	0.00358994
		1188	0.00354948
		1189.5	0.00349759
		1191	0.00343044
		1192.5	0.00334566
		1194	0.00324269
		1195.5	0.00312261
		1197	0.00298775
		1198.5	0.00284123
		1200	0.0026866
		1201.5	0.00252745
		1203	0.00236716
		1204.5	0.00220873
		1206	0.00205465
		1207.5	0.00190689
		1209	0.00176683
		1210.5	0.00163537
		1212	0.00151299
		1213.5	0.00139979
		1215	0.00129562
		1216.5	0.00120017
		1218	0.00111304
		1219.5	0.00103381
		1221	0.000962111
		1222.5	0.000897649
		1224	0.000840224
		1225.5	0.00078969
		1227	0.000745976
		1228.5	0.000709013
		1230	0.000678705
		1231.5	0.000654876
		1233	0.000637245
		1234.5	0.000625385
		1236	0.000618702
		1237.5	0.00061645
		1239	0.000617713
		1240.5	0.000621465
		1242	0.000626623
		1243.5	0.000632064
		1245	0.000636746
		1246.5	0.000639739
		1248	0.000640301
		1249.5	0.000637928
		1251	0.000632355
		1252.5	0.000623556
		1254	0.000611725
		1255.5	0.000597222
		1257	0.000580503
		1258.5	0.00056209
		1260	0.000542468
		1261.5	0.000522082
		1263	0.000501286
		1264.5	0.00048035
		1266	0.000459475
		1267.5	0.000438812
		1269	0.000418492
		1270.5	0.00039868
		1272	0.000379561
		1273.5	0.000361375
		1275	0.000344424
		1276.5	0.000329036
		1278	0.000315572
		1279.5	0.000304352
		1281	0.00029565
		1282.5	0.000289643
		1284	0.000286382
		1285.5	0.000285772
		1287	0.000287562
		1288.5	0.000291362
		1290	0.000296657
		1291.5	0.000302843
		1293	0.000309295
		1294.5	0.000315423
		1296	0.000320703
		1297.5	0.000324765
		1299	0.000327383
		1300.5	0.000328514
		1302	0.000328306
		1303.5	0.000327042
		1305	0.000325121
		1306.5	0.000323034
		1308	0.000321288
		1309.5	0.00032039
		1311	0.000320815
		1312.5	0.000322985
		1314	0.000327254
		1315.5	0.000333887
		1317	0.000343057
		1318.5	0.000354807
		1320	0.000369015
		1321.5	0.000385367
		1323	0.000403318
		1324.5	0.000422093
		1326	0.000440706
		1327.5	0.000457993
		1329	0.000472712
		1330.5	0.000483658
		1332	0.0004898
		1333.5	0.000490392
		1335	0.000485078
		1336.5	0.000473948
		1338	0.000457534
		1339.5	0.000436744
		1341	0.000412771
		1342.5	0.000386954
		1344	0.000360637
		1345.5	0.000335043
		1347	0.000311181
		1348.5	0.000289783
		1350	0.00027129
		1351.5	0.000255871
		1353	0.000243466
		1354.5	0.000233843
		1356	0.000226671
		1357.5	0.000221556
		1359	0.000218101
		1360.5	0.000215936
		1362	0.000214738
		1363.5	0.000214237
		1365	0.000214218
		1366.5	0.000214518
		1368	0.000215015
		1369.5	0.000215624
		1371	0.000216284
		1372.5	0.000216963
		1374	0.000217625
		1375.5	0.000218264
		1377	0.00021887
		1378.5	0.000219439
		1380	0.000219971
		1381.5	0.000220473
		1383	0.000220954
		1384.5	0.000221432
		1386	0.00022193
		1387.5	0.00022249
		1389	0.000223173
		1390.5	0.000224062
		1392	0.000225269
		1393.5	0.00022695
		1395	0.000229285
		1396.5	0.000232501
		1398	0.000236834
		1399.5	0.00024252
		1401	0.000249775
		1402.5	0.000258735
		1404	0.000269432
		1405.5	0.000281746
		1407	0.000295399
		1408.5	0.000309921
		1410	0.0003247
		1411.5	0.000339023
		1413	0.000352151
		1414.5	0.00036341
		1416	0.000372286
		1417.5	0.000378478
		1419	0.000381962
		1420.5	0.000382984
		1422	0.00038199
		1423.5	0.000379596
		1425	0.000376442
		1426.5	0.000373129
		1428	0.000370109
		1429.5	0.000367655
		1431	0.000365828
		1432.5	0.000364528
		1434	0.000363536
		1435.5	0.000362606
		1437	0.000361551
		1438.5	0.000360324
		1440	0.000359074
		1441.5	0.000358165
		1443	0.000358179
		1444.5	0.000359859
		1446	0.000364041
		1447.5	0.000371524
		1449	0.000382952
		1450.5	0.000398705
		1452	0.000418786
		1453.5	0.000442773
		1455	0.000469831
		1456.5	0.000498762
		1458	0.000528193
		1459.5	0.000556721
		1461	0.000583187
		1462.5	0.000606843
		1464	0.000627527
		1465.5	0.000645695
		1467	0.000662407
		1468.5	0.000679128
		1470	0.000697492
		1471.5	0.000718993
		1473	0.000744713
		1474.5	0.000775237
		1476	0.000810683
		1477.5	0.000851208
		1479	0.000897626
		1480.5	0.000951985
		1482	0.00101752
		1483.5	0.00109727
		1485	0.00119145
		1486.5	0.00129493
		1488	0.00139754
		1489.5	0.00149278
		1491	0.00160037
		1492.5	0.00177155
		1494	0.00199705
		1495.5	0.00211632
		1497	0.00201268
		1498.5	0.00183457
		1500	0.00179696
		1501.5	0.00194848
		1503	0.00222964
		1504.5	0.00256857
		1506	0.00289369
		1507.5	0.00312915
		1509	0.00320635
		1510.5	0.00309994
		1512	0.00286255
		1513.5	0.0026026
		1515	0.00241178
		1516.5	0.00231907
		1518	0.00230694
		1519.5	0.00235164
		1521	0.00244623
		1522.5	0.00259447
		1524	0.00278061
		1525.5	0.00294536
		1527	0.0030152
		1528.5	0.00297104
		1530	0.00286951
		1531.5	0.0027862
		1533	0.00275685
		1534.5	0.00277668
		1536	0.00283323
		1537.5	0.00292869
		1539	0.00307385
		1540.5	0.00325674
		1542	0.00342256
		1543.5	0.00351215
		1545	0.00352921
		1546.5	0.0035427
		1548	0.00361533
		1549.5	0.00375082
		1551	0.00390758
		1552.5	0.00404028
		1554	0.00412803
		1555.5	0.00418546
		1557	0.00427731
		1558.5	0.00452457
		1560	0.00492278
		1561.5	0.00512274
		1563	0.00490762
		1564.5	0.00455483
		1566	0.00429386
		1567.5	0.00411897
		1569	0.00398431
		1570.5	0.00384303
		1572	0.00365693
		1573.5	0.00342592
		1575	0.00318806
		1576.5	0.00299842
		1578	0.00297249
		1579.5	0.00347628
		1581	0.0041932
		1582.5	0.00405645
		1584	0.00381147
		1585.5	0.00381851
		1587	0.00400287
		1588.5	0.00408863
		1590	0.00382696
		1591.5	0.00338727
		1593	0.00302783
		1594.5	0.00281507
		1596	0.00271605
		1597.5	0.00270606
		1599	0.00275622
		1600.5	0.0027965
		1602	0.00274331
		1603.5	0.00257258
		1605	0.00233669
		1606.5	0.00210022
		1608	0.00188693
		1609.5	0.00169113
		1611	0.0015089
		1612.5	0.00134619
		1614	0.00121007
		1615.5	0.00110155
		1617	0.00101581
		1618.5	0.000945834
		1620	0.000885608
		1621.5	0.000831256
		1623	0.000780771
		1624.5	0.000733248
		1626	0.000688273
		1627.5	0.000645632
		1629	0.000605151
		1630.5	0.000566684
		1632	0.000530126
		1633.5	0.000495426
		1635	0.000462585
		1636.5	0.000431633
		1638	0.000402616
		1639.5	0.000375591
		1641	0.000350595
		1642.5	0.000327625
		1644	0.000306648
		1645.5	0.000287578
		1647	0.000270287
		1648.5	0.000254624
		1650	0.000240395
		1651.5	0.000227401
		1653	0.000215446
		1654.5	0.000204331
		1656	0.000193879
		1657.5	0.000183938
		1659	0.000174383
		1660.5	0.000165108
		1662	0.000156046
		1663.5	0.000147153
		1665	0.000138406
		1666.5	0.000129802
		1668	0.000121362
		1669.5	0.000113108
		1671	0.000105076
		1672.5	9.73048e-05
		1674	8.98204e-05
		1675.5	8.26772e-05
		1677	7.59043e-05
		1678.5	6.95245e-05
		1680	6.35582e-05
		1681.5	5.80157e-05
		1683	5.29097e-05
		1684.5	4.8249e-05
		1686	4.40756e-05
		1687.5	4.0472e-05
		1689	3.76383e-05
		1690.5	3.59789e-05
		1692	3.62096e-05
		1693.5	3.94504e-05
		1695	4.71794e-05
		1696.5	6.09958e-05
		1698	8.20817e-05
		1699.5	0.000110448
		1701	0.000144237
		1702.5	0.000179429
		1704	0.000210381
		1705.5	0.000231146
		1707	0.000237268
		1708.5	0.000227284
		1710	0.000203225
		1711.5	0.000169952
		1713	0.000133599
		1714.5	9.98432e-05
		1716	7.27202e-05
		1717.5	5.4238e-05
		1719	4.47466e-05
		1720.5	4.36312e-05
		1722	4.9919e-05
		1723.5	6.25882e-05
		1725	8.05741e-05
		1726.5	0.000102575
		1728	0.000126849
		1729.5	0.000151172
		1731	0.000172991
		1732.5	0.000189779
		1734	0.000199512
		1735.5	0.000201092
		1737	0.000194583
		1738.5	0.000181194
		1740	0.000163011
		1741.5	0.000142525
		1743	0.000122155
		1744.5	0.000103837
		1746	8.88056e-05
		1747.5	7.75657e-05
		1749	7.00026e-05
		1750.5	6.55956e-05
		1752	6.36265e-05
		1753.5	6.3363e-05
		1755	6.41499e-05
		1756.5	6.54707e-05
		1758	6.69487e-05
		1759.5	6.83269e-05
		1761	6.94395e-05
		1762.5	7.01848e-05
		1764	7.05439e-05
		1765.5	7.08439e-05
		1767	7.35038e-05
		1768.5	8.91131e-05
		1770	0.000144768
		1771.5	0.000270611
		1773	0.000441532
		1774.5	0.000546397
		1776	0.000492074
		1777.5	0.00032499
		1779	0.000168414
		1780.5	8.30511e-05
		1782	5.15464e-05
		1783.5	4.16531e-05
		1785	3.71734e-05
		1786.5	3.36443e-05
		1788	3.0322e-05
		1789.5	2.71512e-05
		1791	2.415e-05
		1792.5	2.13385e-05
		1794	1.87306e-05
		1795.5	1.63347e-05
		1797	1.4154e-05
		1798.5	1.2187e-05
		1800	1.04283e-05
		1801.5	8.86947e-06
		1803	7.49928e-06
		1804.5	6.30481e-06
		1806	5.27188e-06
		1807.5	4.38563e-06
		1809	3.63104e-06
		1810.5	2.99332e-06
		1812	2.45827e-06
		1813.5	2.01247e-06
		1815	1.64351e-06
		1816.5	1.34008e-06
		1818	1.09202e-06
		1819.5	8.90324e-07
		1821	7.27138e-07
		1822.5	5.95663e-07
		1824	4.90096e-07
		1825.5	4.0554e-07
		1827	3.37901e-07
		1828.5	2.83794e-07
		1830	2.40446e-07
		1831.5	2.05609e-07
		1833	1.77474e-07
		1834.5	1.54598e-07
		1836	1.35843e-07
		1837.5	1.20313e-07
		1839	1.07311e-07
		1840.5	9.6298e-08
		1842	8.68569e-08
		1843.5	7.86691e-08
		1845	6.85138e-08
		1846.5	6.30962e-08
		1848	5.80725e-08
		1849.5	5.3417e-08
		1851	4.91055e-08
		1852.5	4.51152e-08
		1854	4.14246e-08
		1855.5	3.80132e-08
		1857	3.48621e-08
		1858.5	3.19531e-08
		1860	2.92695e-08
		1861.5	2.67954e-08
		1863	2.45158e-08
		1864.5	2.24168e-08
		1866	2.04854e-08
		1867.5	1.87092e-08
		1869	1.70769e-08
		1870.5	1.55778e-08
		1872	1.42018e-08
		1873.5	1.29396e-08
		1875	1.17827e-08
		1876.5	1.07228e-08
		1878	9.75241e-09
		1879.5	8.8646e-09
		1881	8.05282e-09
		1882.5	7.31104e-09
		1884	6.63364e-09
		1885.5	6.01543e-09
		1887	5.45159e-09
		1888.5	4.93766e-09
		1890	4.46953e-09
		1891.5	4.04338e-09
		1893	3.65568e-09
		1894.5	3.3032e-09
		1896	0
		1897.5	0
		1899	0
		1900.5	0
		1902	0
		1903.5	0
		1905	0
		1906.5	0
		1908	0
		1909.5	0
		1911	0
		1912.5	0
		1914	0
		1915.5	0
		1917	0
		1918.5	0
		1920	0
		1921.5	0
		1923	0
		1924.5	0
		1926	0
		1927.5	0
		1929	0
		1930.5	0
		1932	0
		1933.5	0
		1935	0
		1936.5	0
		1938	0
		1939.5	0
		1941	0
		1942.5	0
		1944	0
		1945.5	0
		1947	0
		1948.5	0
		1950	0
		1951.5	0
		1953	0
		1954.5	0
		1956	0
		1957.5	0
		1959	0
		1960.5	0
		1962	0
		1963.5	0
		1965	0
		1966.5	0
		1968	0
		1969.5	0
		1971	0
		1972.5	0
		1974	0
		1975.5	0
		1977	0
		1978.5	0
		1980	0
		1981.5	0
		1983	0
		1984.5	0
		1986	0
		1987.5	0
		1989	0
		1990.5	0
		1992	0
		1993.5	0
		1995	0
		1996.5	0
		1998	0
		1999.5	0
		2001	0
		2002.5	0
		2004	0
		2005.5	0
		2007	0
		2008.5	0
		2010	0
		2011.5	0
		2013	0
		2014.5	0
		2016	0
		2017.5	0
		2019	0
		2020.5	0
		2022	0
		2023.5	0
		2025	0
		2026.5	0
		2028	0
		2029.5	0
		2031	0
		2032.5	0
		2034	0
		2035.5	0
		2037	0
		2038.5	0
		2040	0
		2041.5	0
		2043	0
		2044.5	0
		2046	0
		2047.5	0
		2049	0
		2050.5	0
		2052	0
		2053.5	0
		2055	0
		2056.5	0
		2058	0
		2059.5	0
		2061	0
		2062.5	0
		2064	0
		2065.5	0
		2067	0
		2068.5	0
		2070	0
		2071.5	0
		2073	0
		2074.5	0
		2076	0
		2077.5	0
		2079	0
		2080.5	0
		2082	0
		2083.5	0
		2085	0
		2086.5	0
		2088	0
		2089.5	0
		2091	0
		2092.5	0
		2094	0
		2095.5	0
		2097	0
		2098.5	0
		2100	0
		2101.5	0
		2103	0
		2104.5	0
		2106	0
		2107.5	0
		2109	0
		2110.5	0
		2112	0
		2113.5	0
		2115	0
		2116.5	0
		2118	0
		2119.5	0
		2121	0
		2122.5	0
		2124	0
		2125.5	0
		2127	0
		2128.5	0
		2130	0
		2131.5	0
		2133	0
		2134.5	0
		2136	0
		2137.5	0
		2139	0
		2140.5	0
		2142	0
		2143.5	0
		2145	0
		2146.5	0
		2148	0
		2149.5	0
		2151	0
		2152.5	0
		2154	0
		2155.5	0
		2157	0
		2158.5	0
		2160	0
		2161.5	0
		2163	0
		2164.5	0
		2166	0
		2167.5	0
		2169	0
		2170.5	0
		2172	0
		2173.5	0
		2175	0
		2176.5	0
		2178	0
		2179.5	0
		2181	0
		2182.5	0
		2184	0
		2185.5	0
		2187	0
		2188.5	0
		2190	0
		2191.5	0
		2193	0
		2194.5	0
		2196	0
		2197.5	0
		2199	0
		2200.5	0
		2202	0
		2203.5	0
		2205	0
		2206.5	0
		2208	0
		2209.5	0
		2211	0
		2212.5	0
		2214	0
		2215.5	0
		2217	0
		2218.5	0
		2220	0
		2221.5	0
		2223	0
		2224.5	0
		2226	0
		2227.5	0
		2229	0
		2230.5	0
		2232	0
		2233.5	0
		2235	0
		2236.5	0
		2238	0
		2239.5	0
		2241	0
		2242.5	0
		2244	0
		2245.5	0
		2247	0
		2248.5	0
		2250	0
		2251.5	0
		2253	0
		2254.5	0
		2256	0
		2257.5	0
		2259	0
		2260.5	0
		2262	0
		2263.5	0
		2265	0
		2266.5	0
		2268	0
		2269.5	0
		2271	0
		2272.5	0
		2274	0
		2275.5	0
		2277	0
		2278.5	0
		2280	0
		2281.5	0
		2283	0
		2284.5	0
		2286	0
		2287.5	0
		2289	0
		2290.5	0
		2292	0
		2293.5	0
		2295	0
		2296.5	0
		2298	0
		2299.5	0
		2301	0
		2302.5	0
		2304	0
		2305.5	0
		2307	0
		2308.5	0
		2310	0
		2311.5	0
		2313	0
		2314.5	0
		2316	0
		2317.5	0
		2319	0
		2320.5	0
		2322	0
		2323.5	0
		2325	0
		2326.5	0
		2328	0
		2329.5	0
		2331	0
		2332.5	0
		2334	0
		2335.5	0
		2337	0
		2338.5	0
		2340	0
		2341.5	0
		2343	0
		2344.5	0
		2346	0
		2347.5	0
		2349	0
		2350.5	0
		2352	0
		2353.5	0
		2355	0
		2356.5	0
		2358	0
		2359.5	0
		2361	0
		2362.5	0
		2364	0
		2365.5	0
		2367	0
		2368.5	0
		2370	0
		2371.5	0
		2373	0
		2374.5	0
		2376	0
		2377.5	0
		2379	0
		2380.5	0
		2382	0
		2383.5	0
		2385	0
		2386.5	0
		2388	0
		2389.5	0
		2391	0
		2392.5	0
		2394	0
		2395.5	0
		2397	0
		2398.5	0
		2400	0
		2401.5	0
		2403	0
		2404.5	0
		2406	0
		2407.5	0
		2409	0
		2410.5	0
		2412	0
		2413.5	0
		2415	0
		2416.5	0
		2418	0
		2419.5	0
		2421	0
		2422.5	0
		2424	0
		2425.5	0
		2427	0
		2428.5	0
		2430	0
		2431.5	0
		2433	0
		2434.5	0
		2436	0
		2437.5	0
		2439	0
		2440.5	0
		2442	0
		2443.5	0
		2445	0
		2446.5	0
		2448	0
		2449.5	0
		2451	0
		2452.5	0
		2454	0
		2455.5	0
		2457	0
		2458.5	0
		2460	0
		2461.5	0
		2463	0
		2464.5	0
		2466	0
		2467.5	0
		2469	0
		2470.5	0
		2472	0
		2473.5	0
		2475	0
		2476.5	0
		2478	0
		2479.5	0
		2481	0
		2482.5	0
		2484	0
		2485.5	0
		2487	0
		2488.5	0
		2490	0
		2491.5	0
		2493	0
		2494.5	0
		2496	0
		2497.5	0
		2499	0
		2500.5	0
		2502	0
		2503.5	0
		2505	0
		2506.5	0
		2508	0
		2509.5	0
		2511	0
		2512.5	0
		2514	0
		2515.5	0
		2517	0
		2518.5	0
		2520	0
		2521.5	0
		2523	0
		2524.5	0
		2526	0
		2527.5	0
		2529	0
		2530.5	0
		2532	0
		2533.5	0
		2535	0
		2536.5	0
		2538	0
		2539.5	0
		2541	0
		2542.5	0
		2544	0
		2545.5	0
		2547	0
		2548.5	0
		2550	0
		2551.5	0
		2553	0
		2554.5	0
		2556	0
		2557.5	0
		2559	0
		2560.5	0
		2562	0
		2563.5	0
		2565	0
		2566.5	0
		2568	0
		2569.5	0
		2571	0
		2572.5	0
		2574	0
		2575.5	0
		2577	0
		2578.5	0
		2580	0
		2581.5	0
		2583	4.26025e-09
		2584.5	6.2633e-09
		2586	9.13673e-09
		2587.5	1.3225e-08
		2589	1.89943e-08
		2590.5	2.70686e-08
		2592	3.82762e-08
		2593.5	5.37045e-08
		2595	7.47671e-08
		2596.5	1.03283e-07
		2598	1.41569e-07
		2599.5	1.92542e-07
		2601	2.59837e-07
		2602.5	3.47932e-07
		2604	4.62283e-07
		2605.5	6.15638e-07
		2607	8.11414e-07
		2608.5	1.06615e-06
		2610	1.39963e-06
		2611.5	1.84093e-06
		2613	2.43357e-06
		2614.5	3.24293e-06
		2616	4.36599e-06
		2617.5	5.94297e-06
		2619	8.16888e-06
		2620.5	1.13021e-05
		2622	1.56651e-05
		2623.5	2.16309e-05
		2625	2.9591e-05
		2626.5	3.99001e-05
		2628	5.28005e-05
		2629.5	6.83346e-05
		2631	8.62616e-05
		2632.5	0.000106
		2634	0.000126619
		2635.5	0.000146894
		2637	0.000165427
		2638.5	0.000180829
		2640	0.000191912
		2641.5	0.000197882
		2643	0.000198457
		2644.5	0.000193911
		2646	0.000185016
		2647.5	0.000172905
		2649	0.000158883
		2650.5	0.000144232
		2652	0.000130045
		2653.5	0.000117119
		2655	0.000105913
		2656.5	9.65733e-05
		2658	8.89944e-05
		2659.5	8.29072e-05
		2661	7.79635e-05
		2662.5	7.38068e-05
		2664	7.01213e-05
		2665.5	6.66576e-05
		2667	6.32404e-05
		2668.5	5.97634e-05
		2670	5.61776e-05
		2671.5	5.24763e-05
		2673	4.8682e-05
		2674.5	4.48345e-05
		2676	4.09824e-05
		2677.5	3.71763e-05
		2679	3.34626e-05
		2680.5	2.98905e-05
		2682	2.64926e-05
		2683.5	2.32989e-05
		2685	2.03313e-05
		2686.5	1.7604e-05
		2688	1.51244e-05
		2689.5	1.28933e-05
		2691	1.09061e-05
		2692.5	9.15362e-06
		2694	7.62316e-06
		2695.5	6.29935e-06
		2697	5.16506e-06
		2698.5	4.20218e-06
		2700	3.39228e-06
		2701.5	2.71724e-06
		2703	2.15965e-06
		2704.5	1.70317e-06
		2706	1.33275e-06
		2707.5	1.03481e-06
		2709	7.97244e-07
		2710.5	6.09453e-07
		2712	4.62283e-07
		2713.5	3.47932e-07
		2715	2.59837e-07
		2716.5	1.92542e-07
		2718	1.41569e-07
		2719.5	1.03283e-07
		2721	7.47671e-08
		2722.5	5.37045e-08
		2724	3.82762e-08
		2725.5	2.70686e-08
		2727	1.89943e-08
		2728.5	1.3225e-08
		2730	9.13673e-09
		2731.5	6.2633e-09
		2733	4.26025e-09
		2734.5	0
		2736	0
		2737.5	0
		2739	0
		2740.5	0
		2742	0
		2743.5	0
		2745	0
		2746.5	0
		2748	0
		2749.5	0
		2751	0
		2752.5	0
		2754	0
		2755.5	0
		2757	0
		2758.5	0
		2760	0
		2761.5	0
		2763	0
		2764.5	0
		2766	0
		2767.5	0
		2769	0
		2770.5	0
		2772	0
		2773.5	0
		2775	0
		2776.5	0
		2778	0
		2779.5	0
		2781	0
		2782.5	0
		2784	0
		2785.5	0
		2787	0
		2788.5	0
		2790	0
		2791.5	0
		2793	0
		2794.5	0
		2796	0
		2797.5	0
		2799	0
		2800.5	0
		2802	0
		2803.5	0
		2805	4.3475e-09
		2806.5	6.26025e-07
		2808	2.49669e-05
		2809.5	0.000275778
		2811	0.000843675
		2812.5	0.000714845
		2814	0.000167753
		2815.5	1.09031e-05
		2817	1.96268e-07
		2818.5	0
		2820	0
		2821.5	0
		2823	0
		2824.5	0
		2826	0
		2827.5	0
		2829	0
		2830.5	0
		2832	0
		2833.5	0
		2835	0
		2836.5	0
		2838	0
		2839.5	0
		2841	0
		2842.5	0
		2844	0
		2845.5	0
		2847	0
		2848.5	0
		2850	0
		2851.5	0
		2853	0
		2854.5	0
		2856	0
		2857.5	0
		2859	0
		2860.5	0
		2862	0
		2863.5	0
		2865	0
		2866.5	0
		2868	0
		2869.5	0
		2871	0
		2872.5	0
		2874	0
		2875.5	0
		2877	0
		2878.5	0
		2880	0
		2881.5	0
		2883	0
		2884.5	0
		2886	0
		2887.5	0
		2889	0
		2890.5	0
		2892	0
		2893.5	0
		2895	0
		2896.5	0
		2898	0
		2899.5	0
		2901	0
		2902.5	0
		2904	0
		2905.5	0
		2907	0
		2908.5	0
		2910	0
		2911.5	0
		2913	0
		2914.5	0
		2916	0
		2917.5	0
		2919	0
		2920.5	0
		2922	0
		2923.5	0
		2925	0
		2926.5	0
		2928	0
		2929.5	0
		2931	0
		2932.5	0
		2934	0
		2935.5	0
		2937	0
		2938.5	0
		2940	0
		2941.5	0
		2943	0
		2944.5	0
		2946	0
		2947.5	0
		2949	0
		2950.5	0
		2952	0
		2953.5	0
		2955	0
		2956.5	0
		2958	0
		2959.5	0
		2961	0
		2962.5	0
		2964	0
		2965.5	0
		2967	0
		2968.5	0
		2970	0
		2971.5	0
		2973	0
		2974.5	0
		2976	0
		2977.5	0
		2979	0
		2980.5	0
		2982	0
		2983.5	0
		2985	0
		2986.5	0
		2988	0
		2989.5	0
		2991	0
		2992.5	0
		2994	0
		2995.5	0
		2997	0
		2998.5	0
[truncated: 1 more rows]

## Sheet: PlotDat4
Source sheet	Compiled U-Pb data Daczko etal	0	3.61591e-08
Plot name	ProbDens2	2	3.76526e-08
Plot Type	16	4	3.92019e-08
1st free col	5	6	4.08088e-08
Sigma Level	2	8	4.24751e-08
Absolute Errs	TRUE	10	4.42026e-08
Symbol Type	1	12	4.59932e-08
Inverse Plot	FALSE	14	4.78488e-08
Color Plot	TRUE	16	4.97716e-08
3D plot	FALSE	18	5.17634e-08
Linear	FALSE	20	5.38263e-08
Data Range	H155:I1494	22	5.59626e-08
Filled Symbols	TRUE	24	5.81742e-08
ConcAge	FALSE	26	6.04635e-08
ConcSwap	FALSE	28	6.28326e-08
1st Symbol-row	1	30	6.52838e-08
		32	6.78195e-08
		34	7.04421e-08
		36	7.31539e-08
		38	7.59573e-08
		40	7.8855e-08
		42	8.18494e-08
		44	8.49431e-08
		46	8.81387e-08
		48	9.14389e-08
		50	9.48463e-08
		52	9.83637e-08
		54	1.01994e-07
		56	1.0574e-07
		58	1.09604e-07
		60	1.13589e-07
		62	1.17699e-07
		64	1.21936e-07
		66	1.26302e-07
		68	1.30802e-07
		70	1.35438e-07
		72	1.40214e-07
		74	1.45131e-07
		76	1.50194e-07
		78	1.55405e-07
		80	1.60768e-07
		82	1.66286e-07
		84	1.71961e-07
		86	1.77798e-07
		88	1.83799e-07
		90	1.89968e-07
		92	1.96307e-07
		94	2.02821e-07
		96	2.09511e-07
		98	2.16382e-07
		100	2.23437e-07
		102	2.30679e-07
		104	2.3811e-07
		106	2.45735e-07
		108	2.53557e-07
		110	2.61578e-07
		112	2.69801e-07
		114	2.78231e-07
		116	2.8687e-07
		118	2.9572e-07
		120	3.04786e-07
		122	3.14069e-07
		124	3.23573e-07
		126	3.33302e-07
		128	3.43256e-07
		130	3.53441e-07
		132	3.63857e-07
		134	3.74508e-07
		136	3.85397e-07
		138	3.97402e-07
		140	4.08919e-07
		142	4.20703e-07
		144	4.3276e-07
		146	4.45095e-07
		148	4.57716e-07
		150	4.70628e-07
		152	4.83839e-07
		154	4.97356e-07
		156	5.11187e-07
		158	5.25342e-07
		160	5.39829e-07
		162	5.5466e-07
		164	5.69845e-07
		166	5.86221e-07
		168	6.02221e-07
		170	6.1862e-07
		172	6.35435e-07
		174	6.52683e-07
		176	6.71242e-07
		178	6.89517e-07
		180	7.08298e-07
		182	7.27609e-07
		184	7.47479e-07
		186	7.67937e-07
		188	7.89014e-07
		190	8.10745e-07
		192	8.33168e-07
		194	8.56322e-07
		196	8.8025e-07
		198	9.04997e-07
		200	9.30614e-07
		202	9.57151e-07
		204	9.84667e-07
		206	1.01322e-06
		208	1.04369e-06
		210	1.07459e-06
		212	1.10673e-06
		214	1.1402e-06
		216	1.17507e-06
		218	1.21141e-06
		220	1.24933e-06
		222	1.2889e-06
		224	1.33023e-06
		226	1.37341e-06
		228	1.41854e-06
		230	1.46572e-06
		232	1.51592e-06
		234	1.56786e-06
		236	1.62228e-06
		238	1.67935e-06
		240	1.73922e-06
		242	1.80205e-06
		244	1.86804e-06
		246	1.9374e-06
		248	2.01034e-06
		250	2.08713e-06
		252	2.16803e-06
		254	2.25338e-06
		256	2.34351e-06
		258	2.43883e-06
		260	2.53981e-06
		262	2.64695e-06
		264	2.76083e-06
		266	2.88212e-06
		268	3.01155e-06
		270	3.14995e-06
		272	3.29825e-06
		274	3.45746e-06
		276	3.62869e-06
		278	3.81317e-06
		280	4.0122e-06
		282	4.22717e-06
		284	4.45955e-06
		286	4.71087e-06
		288	4.98266e-06
		290	5.27647e-06
		292	5.59384e-06
		294	5.93619e-06
		296	6.30484e-06
		298	6.70094e-06
		300	7.12541e-06
		302	7.57888e-06
		304	8.06163e-06
		306	8.57436e-06
		308	9.11525e-06
		310	9.6838e-06
		312	1.02785e-05
		314	1.08971e-05
		316	1.15388e-05
		318	1.21972e-05
		320	1.28698e-05
		322	1.35525e-05
		324	1.42404e-05
		326	1.49294e-05
		328	1.56126e-05
		330	1.62852e-05
		332	1.69419e-05
		334	1.75773e-05
		336	1.81872e-05
		338	1.8766e-05
		340	1.93104e-05
		342	1.98174e-05
		344	2.02861e-05
		346	2.07148e-05
		348	2.11029e-05
		350	2.14527e-05
		352	2.1768e-05
		354	2.20514e-05
		356	2.23088e-05
		358	2.25467e-05
		360	2.27723e-05
		362	2.29938e-05
		364	2.32197e-05
		366	2.34587e-05
		368	2.37196e-05
		370	2.40117e-05
		372	2.43421e-05
		374	2.47196e-05
		376	2.51511e-05
		378	2.56441e-05
		380	2.62055e-05
		382	2.68464e-05
		384	2.75809e-05
		386	2.84307e-05
		388	2.94242e-05
		390	3.06046e-05
		392	3.20273e-05
		394	3.37644e-05
		396	3.59302e-05
		398	3.88107e-05
		400	4.3233e-05
		402	5.11765e-05
		404	6.57542e-05
		406	8.88009e-05
		408	0.000116408
		410	0.000137843
		412	0.000142837
		414	0.000131232
		416	0.000113003
		418	9.86851e-05
		420	9.21095e-05
		422	9.14793e-05
		424	9.37986e-05
		426	9.72187e-05
		428	0.000101014
		430	0.00010494
		432	0.000108877
		434	0.000112763
		436	0.000116683
		438	0.00012101
		440	0.000126582
		442	0.00013483
		444	0.000147685
		446	0.000166921
		448	0.000192901
		450	0.000223274
		452	0.000253035
		454	0.000276676
		456	0.000291359
		458	0.000298644
		460	0.000303419
		462	0.000311223
		464	0.000326265
		466	0.000351301
		468	0.000388901
		470	0.000442248
		472	0.000513116
		474	0.000597303
		476	0.000683682
		478	0.000762827
		480	0.000837217
		482	0.000917408
		484	0.00100741
		486	0.00110191
		488	0.00120175
		490	0.00132627
		492	0.00150721
		494	0.00176051
		496	0.00204048
		498	0.00228261
		500	0.00252446
		502	0.00284751
		504	0.00325711
		506	0.00370865
		508	0.00417249
		510	0.00465615
		512	0.00516953
		514	0.00568007
		516	0.00614058
		518	0.00654002
		520	0.00688551
		522	0.00717071
		524	0.00738319
		526	0.00751302
		528	0.00755205
		530	0.00750028
		532	0.00736672
		534	0.00715761
		536	0.00687844
		538	0.00654768
		540	0.00618782
		542	0.00580998
		544	0.00542401
		546	0.00504977
		548	0.00468969
		550	0.00431941
		552	0.00396468
		554	0.00369057
		556	0.00347575
		558	0.00324668
		560	0.00301294
		562	0.00283233
		564	0.00270776
		566	0.00259026
		568	0.00243777
		570	0.00225525
		572	0.00208067
		574	0.00194125
		576	0.00183908
		578	0.00176732
		580	0.00172203
		582	0.00170044
		584	0.00169579
		586	0.00169591
		588	0.00168666
		590	0.00165815
		592	0.00160937
		594	0.00154808
		596	0.00148608
		598	0.00143334
		600	0.00139459
		602	0.00136893
		604	0.00135151
		606	0.0013364
		608	0.00132063
		610	0.00130623
		612	0.00129304
		614	0.00126742
		616	0.00121204
		618	0.00113245
		620	0.00105594
		622	0.00100296
		624	0.000975378
		626	0.000965949
		628	0.000965429
		630	0.000963752
		632	0.000951996
		634	0.000925649
		636	0.000886023
		638	0.00083869
		640	0.000790249
		642	0.000745542
		644	0.000706461
		646	0.000672305
		648	0.000640976
		650	0.00061034
		652	0.000579359
		654	0.000548603
		656	0.000520099
		658	0.000496605
		660	0.000480621
		662	0.000473532
		664	0.000475152
		666	0.000483856
		668	0.000497275
		670	0.000513186
		672	0.000530066
		674	0.000546966
		676	0.000562905
		678	0.000576613
		680	0.000587172
		682	0.000595186
		684	0.000602924
		686	0.00061225
		688	0.000621662
		690	0.000626008
		692	0.000620456
		694	0.000605112
		696	0.000585099
		698	0.000566072
		700	0.000550205
		702	0.000536092
		704	0.000521227
		706	0.00050412
		708	0.000484844
		710	0.00046454
		712	0.000444731
		714	0.000426858
		716	0.000412046
		718	0.000401058
		720	0.000394277
		722	0.000391653
		724	0.000392605
		726	0.000395937
		728	0.000399899
		730	0.000402454
		732	0.000401742
		734	0.000396597
		736	0.000386874
		738	0.000373479
		740	0.000358067
		742	0.000342607
		744	0.000328956
		746	0.000318641
		748	0.000312783
		750	0.000312132
		752	0.000317039
		754	0.000327403
		756	0.000342573
		758	0.00036137
		760	0.000382238
		762	0.000403545
		764	0.000423935
		766	0.000442602
		768	0.000459362
		770	0.000474435
		772	0.00048804
		774	0.00049996
		776	0.000509352
		778	0.000514897
		780	0.000515331
		782	0.00051002
		784	0.000499397
		786	0.000485099
		788	0.000469805
		790	0.000456853
		792	0.000449539
		794	0.000450094
		796	0.000458672
		798	0.000472943
		800	0.000488891
		802	0.00050254
		804	0.000511644
		806	0.000516276
		808	0.000518218
		810	0.000519835
		812	0.000523231
		814	0.000529891
		816	0.000540575
		818	0.000555247
		820	0.00057302
		822	0.000592333
		824	0.000611326
		826	0.000628283
		828	0.00064199
		830	0.000651941
		832	0.000658367
		834	0.000662199
		836	0.000664983
		838	0.000668679
		840	0.000675381
		842	0.000686955
		844	0.000704712
		846	0.000729247
		848	0.000760443
		850	0.000797634
		852	0.000839901
		854	0.000886421
		856	0.000936757
		858	0.000990567
		860	0.0010462
		862	0.00109871
		864	0.00113978
		866	0.00116154
		868	0.00116222
		870	0.00114819
		872	0.00112995
		874	0.00111611
		876	0.00111036
		878	0.00111237
		880	0.00112006
		882	0.00113116
		884	0.00114395
		886	0.00115749
		888	0.00117178
		890	0.00118766
		892	0.00120659
		894	0.00123033
		896	0.00126064
		898	0.00129905
		900	0.00134676
		902	0.00140393
		904	0.00146753
		906	0.00152926
		908	0.00157696
		910	0.00160172
		912	0.00160464
		914	0.00159592
		916	0.00158684
		918	0.00158343
		920	0.00158639
		922	0.00159456
		924	0.00160753
		926	0.00162608
		928	0.00165096
		930	0.00168132
		932	0.00171363
		934	0.00174209
		936	0.0017608
		938	0.00176665
		940	0.00176056
		942	0.00174542
		944	0.00172214
		946	0.00168838
		948	0.00164224
		950	0.00158673
		952	0.00152922
		954	0.00147651
		956	0.00143125
		958	0.00139265
		960	0.0013594
		962	0.00133161
		964	0.00131087
		966	0.00129933
		968	0.00129814
		970	0.0013055
		972	0.00131494
		974	0.00131597
		976	0.00129866
		978	0.00125997
		980	0.00120628
		982	0.0011495
		984	0.00110057
		986	0.00106546
		988	0.00104436
		990	0.00103203
		992	0.001019
		994	0.000995101
		996	0.000954861
		998	0.000900524
		1000	0.000839789
		1002	0.000780632
		1004	0.000727795
		1006	0.000682668
		1008	0.000644854
		1010	0.000613457
		1012	0.000587499
		1014	0.000565997
		1016	0.000547959
		1018	0.000532453
		1020	0.000518692
		1022	0.000506068
		1024	0.000494165
		1026	0.000482743
		1028	0.000471689
		1030	0.00046099
		1032	0.000450702
		1034	0.00044094
		1036	0.000431875
		1038	0.000423723
		1040	0.00041672
		1042	0.000411083
		1044	0.00040697
		1046	0.000404435
		1048	0.000403408
		1050	0.000403684
		1052	0.000404958
		1054	0.000406855
		1056	0.000409004
		1058	0.000411081
		1060	0.000412855
		1062	0.000414221
		1064	0.000415205
		1066	0.000415949
		1068	0.000416685
		1070	0.000417688
		1072	0.000419229
		1074	0.000421532
		1076	0.000424715
		1078	0.000428781
		1080	0.000433575
		1082	0.000438803
		1084	0.000444048
		1086	0.000448819
		1088	0.000452594
		1090	0.000454882
		1092	0.000455267
		1094	0.000453443
		1096	0.000449233
		1098	0.000442591
		1100	0.000433608
		1102	0.000422492
		1104	0.000409576
		1106	0.000395289
		1108	0.000380163
		1110	0.000364812
		1112	0.000349935
		1114	0.000336331
		1116	0.000324905
		1118	0.000316652
		1120	0.00031251
		1122	0.000313045
		1124	0.000318006
		1126	0.000326018
		1128	0.000334678
		1130	0.000341234
		1132	0.000343611
		1134	0.000341193
		1136	0.000334907
		1138	0.000326571
		1140	0.000317963
		1142	0.000310157
		1144	0.000303412
		1146	0.00029748
		1148	0.000291996
		1150	0.000286767
		1152	0.000281873
		1154	0.000277714
		1156	0.000275223
		1158	0.000276406
		1160	0.000285129
		1162	0.000306947
		1164	0.000346025
		1166	0.000399432
		1168	0.000454669
		1170	0.000497015
		1172	0.000520649
		1174	0.000527637
		1176	0.000517446
		1178	0.000491181
		1180	0.000468546
		1182	0.000478949
		1184	0.000518579
		1186	0.000537508
		1188	0.000499772
		1190	0.000428837
		1192	0.000368513
		1194	0.000336307
		1196	0.000326296
		1198	0.000328308
		1200	0.000336084
		1202	0.000346853
		1204	0.000357998
		1206	0.000363858
		1208	0.000356862
		1210	0.000333763
		1212	0.000299729
		1214	0.000264281
		1216	0.000234006
		1218	0.000210116
		1220	0.000191147
		1222	0.000175793
		1224	0.000163533
		1226	0.000154068
		1228	0.000146936
		1230	0.000141533
		1232	0.000137285
		1234	0.000133786
		1236	0.000130828
		1238	0.000128367
		1240	0.000126453
		1242	0.000125179
		1244	0.000124628
		1246	0.000124848
		1248	0.000125822
		1250	0.000127468
		1252	0.000129642
		1254	0.000132148
		1256	0.000134762
		1258	0.000137252
		1260	0.000139405
		1262	0.000141042
		1264	0.000142045
		1266	0.000142351
		1268	0.000141959
		1270	0.000140918
		1272	0.000139318
		1274	0.000137272
		1276	0.000134904
		1278	0.00013234
		1280	0.000129706
		1282	0.000127117
		1284	0.000124689
		1286	0.000122538
		1288	0.000120785
		1290	0.000119541
		1292	0.000118919
		1294	0.000119007
		1296	0.000119852
		1298	0.000121448
		1300	0.000123706
		1302	0.000126455
		1304	0.000129439
		1306	0.00013234
		1308	0.000134808
		1310	0.000136517
		1312	0.000137213
		1314	0.000136757
		1316	0.000135141
		1318	0.000132476
		1320	0.000128957
		1322	0.000124801
		1324	0.000120192
		1326	0.00011525
		1328	0.000110021
		1330	0.0001045
		1332	9.86803e-05
		1334	9.2597e-05
		1336	8.63503e-05
		1338	8.01131e-05
		1340	7.41077e-05
		1342	6.8567e-05
		1344	6.36937e-05
		1346	5.96327e-05
		1348	5.64524e-05
		1350	5.41509e-05
		1352	5.26702e-05
		1354	5.19151e-05
		1356	5.17744e-05
		1358	5.21306e-05
		1360	5.28662e-05
		1362	5.3871e-05
		1364	5.50346e-05
		1366	5.62452e-05
		1368	5.73966e-05
		1370	5.83827e-05
		1372	5.91042e-05
		1374	5.94771e-05
		1376	5.94346e-05
		1378	5.89404e-05
		1380	5.79827e-05
		1382	5.65834e-05
		1384	5.47894e-05
		1386	5.26739e-05
		1388	5.03236e-05
		1390	4.7834e-05
		1392	4.53006e-05
		1394	4.281e-05
		1396	4.04379e-05
		1398	3.82398e-05
		1400	3.62558e-05
		1402	3.45059e-05
		1404	3.29954e-05
		1406	3.17171e-05
		1408	3.06539e-05
		1410	2.97864e-05
		1412	2.90933e-05
		1414	2.85508e-05
		1416	2.81389e-05
		1418	2.78413e-05
		1420	2.76466e-05
		1422	2.75505e-05
		1424	2.75639e-05
		1426	2.7749e-05
		1428	2.82879e-05
		1430	2.96167e-05
		1432	3.2557e-05
		1434	3.82618e-05
		1436	4.77123e-05
		1438	6.07447e-05
		1440	7.51848e-05
		1442	8.70899e-05
		1444	9.2548e-05
		1446	9.00213e-05
		1448	8.13813e-05
		1450	7.07247e-05
		1452	6.19788e-05
		1454	5.71625e-05
		1456	5.62153e-05
		1458	5.79002e-05
		1460	6.07776e-05
		1462	6.37138e-05
		1464	6.59676e-05
		1466	6.71094e-05
		1468	6.69397e-05
		1470	6.54433e-05
		1472	6.27619e-05
		1474	5.91549e-05
		1476	5.49517e-05
		1478	5.04993e-05
		1480	4.61072e-05
		1482	4.20155e-05
		1484	3.83773e-05
		1486	3.5262e-05
		1488	3.26671e-05
		1490	3.05443e-05
		1492	2.88221e-05
		1494	2.74202e-05
		1496	2.62654e-05
		1498	2.52969e-05
		1500	2.44679e-05
		1502	2.37445e-05
		1504	2.31021e-05
		1506	2.25256e-05
		1508	2.20019e-05
		1510	2.15253e-05
		1512	2.10862e-05
		1514	2.06821e-05
		1516	2.03103e-05
		1518	1.99682e-05
		1520	1.96554e-05
		1522	1.93732e-05
		1524	1.91241e-05
		1526	1.89118e-05
		1528	1.87412e-05
		1530	1.86181e-05
		1532	1.85478e-05
		1534	1.85375e-05
		1536	1.85935e-05
		1538	1.87199e-05
		1540	1.892e-05
		1542	1.91951e-05
		1544	1.9544e-05
		1546	1.99626e-05
		1548	2.04436e-05
		1550	2.09765e-05
		1552	2.15478e-05
		1554	2.2141e-05
		1556	2.27366e-05
		1558	2.33156e-05
		1560	2.38548e-05
		1562	2.43347e-05
		1564	2.47337e-05
		1566	2.50353e-05
		1568	2.5224e-05
		1570	2.52876e-05
		1572	2.52227e-05
		1574	2.50265e-05
		1576	2.47039e-05
		1578	2.42625e-05
		1580	2.37161e-05
		1582	2.30822e-05
		1584	2.23806e-05
		1586	2.16356e-05
		1588	2.0871e-05
		1590	2.01096e-05
		1592	1.93757e-05
		1594	1.86919e-05
		1596	1.80794e-05
		1598	1.75572e-05
		1600	1.71424e-05
		1602	1.6852e-05
		1604	1.66989e-05
		1606	1.66997e-05
		1608	1.68693e-05
		1610	1.72274e-05
		1612	1.77998e-05
		1614	1.86238e-05
		1616	1.97549e-05
		1618	2.12773e-05
		1620	2.33147e-05
		1622	2.60389e-05
		1624	2.96694e-05
		1626	3.44547e-05
		1628	4.06284e-05
		1630	4.8337e-05
		1632	5.75528e-05
		1634	6.79959e-05
		1636	7.91027e-05
		1638	9.00594e-05
		1640	9.99314e-05
		1642	0.000107842
		1644	0.000113169
		1646	0.000115687
		1648	0.000115635
		1650	0.000113661
		1652	0.000110682
		1654	0.000107664
		1656	0.000105368
		1658	0.000104102
		1660	0.000103576
		1662	0.000102924
		1664	0.00010096
		1666	9.66097e-05
		1668	8.93385e-05
		1670	7.94061e-05
		1672	6.77968e-05
		1674	5.58777e-05
		1676	4.49516e-05
		1678	3.59099e-05
		1680	2.91024e-05
		1682	2.44163e-05
		1684	2.14693e-05
		1686	1.97996e-05
		1688	1.89984e-05
		1690	1.87616e-05
		1692	1.88889e-05
		1694	1.92587e-05
		1696	1.97996e-05
		1698	2.04679e-05
		1700	2.12363e-05
		1702	2.20838e-05
		1704	2.299e-05
		1706	2.3936e-05
		1708	2.49035e-05
		1710	2.58707e-05
		1712	2.68152e-05
		1714	2.77132e-05
		1716	2.85412e-05
		1718	2.92736e-05
		1720	2.98881e-05
		1722	3.03628e-05
		1724	3.06772e-05
		1726	3.08163e-05
		1728	3.07699e-05
		1730	3.05302e-05
		1732	3.00972e-05
		1734	2.94754e-05
		1736	2.8675e-05
		1738	2.77127e-05
		1740	2.66072e-05
		1742	2.53839e-05
		1744	2.40726e-05
		1746	2.27082e-05
		1748	2.13335e-05
		1750	2.0001e-05
		1752	1.87781e-05
		1754	1.77502e-05
		1756	1.70238e-05
		1758	1.67235e-05
		1760	1.69823e-05
		1762	1.79211e-05
		1764	1.96189e-05
		1766	2.20755e-05
		1768	2.5183e-05
		1770	2.8703e-05
		1772	3.22792e-05
		1774	3.54776e-05
		1776	3.78549e-05
		1778	3.90462e-05
		1780	3.88318e-05
		1782	3.71923e-05
		1784	3.43086e-05
		1786	3.05233e-05
		1788	2.62644e-05
		1790	2.19691e-05
		1792	1.80085e-05
		1794	1.46454e-05
		1796	1.2022e-05
		1798	1.01756e-05
		1800	9.07071e-06
		1802	8.63511e-06
		1804	8.78968e-06
		1806	9.46709e-06
		1808	1.06182e-05
		1810	1.22083e-05
		1812	1.42081e-05
		1814	1.6578e-05
		1816	1.9261e-05
		1818	2.21723e-05
		1820	2.52019e-05
		1822	2.82151e-05
		1824	3.10687e-05
		1826	3.36296e-05
		1828	3.57931e-05
		1830	3.75055e-05
		1832	3.87783e-05
		1834	3.96942e-05
		1836	4.04014e-05
		1838	4.10901e-05
		1840	4.19639e-05
		1842	4.31964e-05
		1844	4.48904e-05
		1846	4.70452e-05
		1848	4.95445e-05
		1850	5.21613e-05
		1852	5.45948e-05
		1854	5.65224e-05
		1856	5.7661e-05
		1858	5.78204e-05
		1860	5.69403e-05
		1862	5.50931e-05
		1864	5.24688e-05
		1866	4.93296e-05
		1868	4.59589e-05
		1870	4.26137e-05
		1872	3.94891e-05
		1874	3.67039e-05
		1876	3.42988e-05
		1878	3.22571e-05
		1880	3.05214e-05
		1882	2.90189e-05
		1884	2.76779e-05
		1886	2.64406e-05
		1888	2.52714e-05
		1890	2.41581e-05
		1892	2.31165e-05
		1894	2.21977e-05
		1896	2.15046e-05
		1898	2.12099e-05
		1900	2.15854e-05
		1902	2.30133e-05
		1904	2.59593e-05
		1906	3.08775e-05
		1908	3.8028e-05
		1910	4.72596e-05
		1912	5.78415e-05
		1914	6.8471e-05
		1916	7.75275e-05
		1918	8.35258e-05
		1920	8.55904e-05
		1922	8.3731e-05
		1924	7.87976e-05
		1926	7.21387e-05
		1928	6.51486e-05
		1930	5.89037e-05
		1932	5.40004e-05
		1934	5.0588e-05
		1936	4.85064e-05
		1938	4.74368e-05
		1940	4.70104e-05
		1942	4.68715e-05
		1944	4.67115e-05
		1946	4.62908e-05
		1948	4.54559e-05
		1950	4.41489e-05
		1952	4.2407e-05
		1954	4.03423e-05
		1956	3.81194e-05
		1958	3.59209e-05
		1960	3.39206e-05
		1962	3.22551e-05
		1964	3.10142e-05
		1966	3.02397e-05
		1968	2.99272e-05
		1970	3.00402e-05
		1972	3.05221e-05
		1974	3.13091e-05
		1976	3.2338e-05
		1978	3.35541e-05
		1980	3.4915e-05
		1982	3.63891e-05
		1984	3.79586e-05
		1986	3.96168e-05
		1988	4.1368e-05
		1990	4.32283e-05
		1992	4.52271e-05
		1994	4.74107e-05
		1996	4.98473e-05
		1998	5.26249e-05
		2000	5.58558e-05
		2002	5.9663e-05
		2004	6.41568e-05
		2006	6.9404e-05
		2008	7.53839e-05
		2010	8.19519e-05
		2012	8.88156e-05
		2014	9.55542e-05
		2016	0.000101674
		2018	0.000106706
		2020	0.000110334
		2022	0.000112497
		2024	0.000113467
		2026	0.000113832
		2028	0.000114397
		2030	0.00011601
		2032	0.000119327
		2034	0.00012462
		2036	0.000131653
		2038	0.000139692
		2040	0.000147658
		2042	0.000154372
		2044	0.00015881
		2046	0.000160287
		2048	0.000158529
		2050	0.000153633
		2052	0.000145965
		2054	0.000136055
		2056	0.000124529
		2058	0.000112069
		2060	9.93813e-05
		2062	8.71597e-05
		2064	7.6025e-05
		2066	6.64615e-05
		2068	5.87623e-05
		2070	5.3009e-05
		2072	4.90846e-05
		2074	4.67149e-05
		2076	4.55287e-05
		2078	4.51163e-05
		2080	4.50858e-05
		2082	4.51055e-05
		2084	4.49251e-05
		2086	4.43883e-05
		2088	4.34304e-05
		2090	4.20656e-05
		2092	4.03679e-05
		2094	3.84488e-05
		2096	3.6433e-05
		2098	3.44428e-05
		2100	3.25743e-05
		2102	3.08945e-05
		2104	2.94365e-05
		2106	2.82007e-05
		2108	2.71634e-05
		2110	2.62818e-05
		2112	2.55057e-05
		2114	2.47842e-05
		2116	2.40744e-05
		2118	2.33413e-05
		2120	2.2563e-05
		2122	2.17296e-05
		2124	2.08428e-05
		2126	1.99131e-05
		2128	1.89582e-05
		2130	1.79998e-05
		2132	1.70621e-05
		2134	1.61692e-05
		2136	1.53437e-05
		2138	1.46054e-05
		2140	1.39701e-05
		2142	1.34511e-05
		2144	1.30539e-05
		2146	1.27872e-05
		2148	1.26488e-05
		2150	1.26389e-05
		2152	1.27627e-05
		2154	1.30336e-05
		2156	1.34885e-05
		2158	1.42031e-05
		2160	1.53087e-05
		2162	1.70025e-05
		2164	1.95309e-05
		2166	2.31408e-05
		2168	2.79842e-05
		2170	3.39987e-05
		2172	4.08063e-05
		2174	4.76924e-05
		2176	5.37075e-05
		2178	5.78968e-05
		2180	5.95764e-05
		2182	5.85666e-05
		2184	5.52663e-05
		2186	5.0544e-05
		2188	4.54884e-05
		2190	4.11165e-05
		2192	3.81586e-05
		2194	3.69674e-05
		2196	3.7553e-05
		2198	3.96934e-05
		2200	4.30681e-05
		2202	4.73456e-05
		2204	5.22282e-05
		2206	5.743e-05
		2208	6.26186e-05
		2210	6.73536e-05
		2212	7.10689e-05
		2214	7.31303e-05
		2216	7.2971e-05
		2218	7.02663e-05
		2220	6.507e-05
		2222	5.78531e-05
		2224	4.94164e-05
		2226	4.06985e-05
		2228	3.25587e-05
		2230	2.56081e-05
		2232	2.01388e-05
		2234	1.61505e-05
		2236	1.34429e-05
		2238	1.17241e-05
		2240	1.07002e-05
		2242	1.0128e-05
		2244	9.83249e-06
		2246	9.70254e-06
		2248	9.67543e-06
		2250	9.72213e-06
		2252	9.83014e-06
		2254	1.00014e-05
		2256	1.024e-05
		2258	1.05572e-05
		2260	1.09635e-05
		2262	1.14692e-05
		2264	1.20871e-05
		2266	1.28318e-05
		2268	1.37235e-05
		2270	1.47947e-05
		2272	1.60999e-05
		2274	1.77276e-05
		2276	1.98099e-05
		2278	2.25215e-05
		2280	2.60594e-05
		2282	3.05905e-05
		2284	3.6179e-05
		2286	4.26986e-05
		2288	4.97712e-05
		2290	5.67677e-05
		2292	6.28942e-05
		2294	6.73625e-05
		2296	6.95847e-05
		2298	6.93404e-05
		2300	6.68374e-05
		2302	6.26493e-05
		2304	5.75517e-05
		2306	5.23229e-05
		2308	4.75774e-05
		2310	4.36795e-05
		2312	4.07446e-05
		2314	3.87016e-05
		2316	3.73789e-05
		2318	3.65805e-05
		2320	3.61332e-05
		2322	3.5906e-05
		2324	3.58076e-05
		2326	3.57736e-05
		2328	3.57531e-05
		2330	3.56978e-05
		2332	3.55572e-05
		2334	3.52775e-05
		2336	3.48077e-05
		2338	3.41011e-05
		2340	3.31248e-05
		2342	3.18641e-05
		2344	3.03255e-05
		2346	2.8538e-05
		2348	2.6551e-05
		2350	2.44297e-05
		2352	2.22492e-05
		2354	2.00886e-05
		2356	1.80182e-05
		2358	1.61021e-05
		2360	1.43886e-05
		2362	1.2909e-05
		2364	1.16778e-05
		2366	1.06937e-05
		2368	9.94296e-06
		2370	9.40134e-06
		2372	9.04134e-06
		2374	8.82998e-06
		2376	8.73554e-06
		2378	8.72836e-06
		2380	8.78213e-06
		2382	8.87447e-06
		2384	8.98714e-06
		2386	9.10572e-06
		2388	9.21877e-06
		2390	9.32081e-06
		2392	9.40392e-06
		2394	9.46637e-06
		2396	9.50604e-06
		2398	9.52336e-06
		2400	9.52121e-06
		2402	9.50474e-06
		2404	9.4821e-06
		2406	9.46819e-06
		2408	9.48316e-06
		2410	9.5583e-06
		2412	9.73862e-06
		2414	1.00864e-05
		2416	1.06836e-05
		2418	1.16318e-05
		2420	1.30481e-05
		2422	1.50512e-05
		2424	1.77478e-05
		2426	2.12027e-05
		2428	2.54185e-05
		2430	3.03042e-05
		2432	3.56689e-05
		2434	4.12231e-05
		2436	4.66064e-05
		2438	5.14344e-05
		2440	5.53585e-05
		2442	5.81308e-05
		2444	5.96521e-05
		2446	5.99959e-05
		2448	5.94045e-05
		2450	5.82493e-05
		2452	5.69677e-05
		2454	5.5986e-05
		2456	5.56552e-05
		2458	5.62311e-05
		2460	5.79548e-05
		2462	6.12672e-05
		2464	6.70374e-05
		2466	7.64437e-05
		2468	9.00494e-05
		2470	0.000106295
		2472	0.000120848
		2474	0.00012839
		2476	0.000126247
		2478	0.000116726
		2480	0.0001056
		2482	9.79353e-05
		2484	9.49487e-05
		2486	9.41468e-05
		2488	9.18299e-05
		2490	8.56342e-05
		2492	7.5591e-05
		2494	6.3581e-05
		2496	5.20119e-05
		2498	4.26549e-05
		2500	3.61811e-05
		2502	3.2354e-05
		2504	3.0513e-05
		2506	2.99762e-05
		2508	3.02276e-05
		2510	3.09284e-05
		2512	3.18571e-05
		2514	3.28498e-05
		2516	3.37714e-05
		2518	3.45032e-05
		2520	3.49486e-05
		2522	3.5041e-05
		2524	3.47534e-05
		2526	3.40992e-05
		2528	3.31312e-05
		2530	3.19357e-05
		2532	3.06236e-05
		2534	2.93199e-05
		2536	2.81529e-05
		2538	2.72455e-05
		2540	2.67071e-05
		2542	2.66325e-05
		2544	2.70935e-05
		2546	2.81399e-05
		2548	2.97945e-05
		2550	3.20478e-05
		2552	3.48508e-05
		2554	3.81108e-05
		2556	4.16818e-05
		2558	4.53702e-05
		2560	4.89397e-05
		2562	5.21292e-05
		2564	5.46811e-05
		2566	5.63694e-05
		2568	5.70301e-05
		2570	5.65864e-05
		2572	5.50611e-05
		2574	5.25758e-05
		2576	4.93369e-05
		2578	4.56076e-05
		2580	4.16777e-05
		2582	3.7832e-05
		2584	3.43256e-05
		2586	3.13606e-05
		2588	2.90803e-05
		2590	2.75655e-05
		2592	2.68377e-05
		2594	2.68638e-05
		2596	2.75636e-05
		2598	2.88128e-05
		2600	3.04554e-05
		2602	3.23068e-05
		2604	3.41703e-05
		2606	3.58495e-05
		2608	3.71657e-05
		2610	3.79753e-05
		2612	3.81863e-05
		2614	3.77647e-05
		2616	3.67439e-05
		2618	3.52191e-05
		2620	3.33338e-05
		2622	3.12708e-05
		2624	2.92272e-05
		2626	2.74013e-05
		2628	2.59721e-05
		2630	2.50885e-05
		2632	2.48609e-05
		2634	2.53546e-05
		2636	2.65843e-05
		2638	2.85186e-05
		2640	3.10798e-05
		2642	3.41502e-05
		2644	3.75806e-05
		2646	4.12049e-05
		2648	4.48523e-05
		2650	4.83684e-05
		2652	5.16258e-05
		2654	5.45464e-05
		2656	5.7101e-05
		2658	5.93164e-05
		2660	6.12651e-05
		2662	6.30539e-05
		2664	6.4802e-05
		2666	6.66263e-05
		2668	6.86206e-05
		2670	7.08463e-05
		2672	7.33235e-05
		2674	7.60327e-05
		2676	7.89266e-05
		2678	8.19415e-05
		2680	8.50135e-05
		2682	8.80972e-05
		2684	9.1173e-05
		2686	9.42613e-05
		2688	9.74247e-05
		2690	0.000100773
		2692	0.000104476
		2694	0.000108773
		2696	0.000113981
		2698	0.000120436
		2700	0.000128366
		2702	0.000137652
		2704	0.0001476
		2706	0.000156853
		2708	0.000163624
		2710	0.000166244
		2712	0.000163821
		2714	0.000156667
		2716	0.000146242
		2718	0.000134642
		2720	0.000123909
		2722	0.000115503
		2724	0.000110116
		2726	0.000107795
		2728	0.000108176
		2730	0.00011067
		2732	0.000114551
		2734	0.000118965
		2736	0.000122964
		2738	0.000125605
		2740	0.00012611
		2742	0.000124034
		2744	0.000119375
		2746	0.000112562
		2748	0.00010434
		2750	9.55691e-05
		2752	8.70354e-05
		2754	7.9317e-05
		2756	7.27406e-05
		2758	6.74087e-05
		2760	6.32746e-05
		2762	6.02191e-05
		2764	5.81005e-05
		2766	5.67806e-05
		2768	5.61299e-05
		2770	5.60056e-05
		2772	5.62478e-05
		2774	5.66729e-05
		2776	5.70799e-05
		2778	5.72664e-05
		2780	5.70516e-05
		2782	5.62965e-05
		2784	5.49257e-05
		2786	5.29384e-05
		2788	5.04112e-05
		2790	4.75004e-05
		2792	4.44272e-05
		2794	4.14935e-05
		2796	3.91182e-05
		2798	3.7923e-05
		2800	3.88469e-05
		2802	4.31455e-05
		2804	5.20488e-05
		2806	6.59075e-05
		2808	8.31546e-05
		2810	9.99644e-05
		2812	0.00011144
		2814	0.000113987
		2816	0.000107248
		2818	9.40793e-05
		2820	7.8658e-05
		2822	6.43295e-05
		2824	5.26396e-05
		2826	4.36841e-05
		2828	3.69548e-05
		2830	3.19315e-05
		2832	2.8254e-05
		2834	2.56684e-05
		2836	2.39499e-05
		2838	2.28805e-05
		2840	2.22596e-05
		2842	2.19202e-05
		2844	2.17401e-05
		2846	2.16395e-05
		2848	2.15697e-05
		2850	2.15024e-05
		2852	2.14236e-05
		2854	2.13266e-05
		2856	2.12097e-05
		2858	2.10722e-05
		2860	2.09151e-05
		2862	2.07425e-05
		2864	2.05701e-05
		2866	2.05025e-05
		2868	2.10419e-05
		2870	2.38987e-05
		2872	3.27656e-05
		2874	5.14771e-05
		2876	7.76758e-05
		2878	9.85356e-05
		2880	9.94675e-05
		2882	7.9621e-05
		2884	5.28771e-05
		2886	3.28443e-05
		2888	2.28336e-05
		2890	1.92741e-05
		2892	1.8313e-05
		2894	1.80715e-05
		2896	1.79757e-05
		2898	1.79039e-05
		2900	1.78353e-05
		2902	1.77629e-05
		2904	1.76838e-05
		2906	1.75927e-05
		2908	1.74853e-05
		2910	1.73576e-05
		2912	1.7206e-05
		2914	1.70274e-05
		2916	1.6821e-05
		2918	1.65854e-05
		2920	1.6325e-05
		2922	1.60521e-05
		2924	1.57954e-05
		2926	1.56146e-05
		2928	1.56199e-05
		2930	1.59921e-05
		2932	1.69903e-05
		2934	1.89285e-05
		2936	2.20999e-05
		2938	2.66488e-05
		2940	3.24204e-05
		2942	3.88554e-05
		2944	4.50082e-05
		2946	4.97329e-05
		2948	5.20023e-05
		2950	5.12382e-05
		2952	4.75178e-05
		2954	4.15454e-05
		2956	3.44123e-05
		2958	2.72538e-05
		2960	2.0951e-05
		2962	1.59834e-05
		2964	1.2437e-05
		2966	1.01296e-05
		2968	8.75976e-06
		2970	8.02545e-06
		2972	7.68683e-06
		2974	7.58195e-06
		2976	7.61474e-06
		2978	7.73413e-06
		2980	7.91481e-06
		2982	8.14714e-06
		2984	8.42502e-06
		2986	8.7465e-06
		2988	9.11097e-06
		2990	9.51697e-06
		2992	9.96384e-06
		2994	1.0451e-05
		2996	1.09778e-05
		2998	1.15435e-05
		3000	1.21474e-05
		3002	1.27884e-05
		3004	1.34642e-05
		3006	1.41743e-05
		3008	1.49151e-05
		3010	1.56837e-05
		3012	1.64752e-05
		3014	1.72855e-05
		3016	1.8108e-05
		3018	1.89395e-05
		3020	1.97748e-05
		3022	2.06158e-05
		3024	2.14673e-05
		3026	2.23458e-05
		3028	2.32803e-05
		3030	2.43157e-05
		3032	2.55138e-05
		3034	2.69499e-05
		3036	2.8704e-05
		3038	3.0846e-05
		3040	3.34142e-05
		3042	3.63924e-05
		3044	3.9692e-05
		3046	4.31381e-05
		3048	4.64785e-05
		3050	4.94089e-05
		3052	5.16129e-05
		3054	5.28188e-05
		3056	5.28475e-05
		3058	5.1651e-05
		3060	4.93246e-05
		3062	4.60927e-05
		3064	4.22706e-05
		3066	3.8212e-05
		3068	3.42549e-05
		3070	3.06781e-05
		3072	2.76749e-05
		3074	2.53466e-05
		3076	2.37118e-05
		3078	2.27266e-05
		3080	2.23076e-05
		3082	2.23548e-05
		3084	2.27632e-05
		3086	2.34384e-05
		3088	2.42974e-05
		3090	2.52707e-05
		3092	2.63012e-05
		3094	2.73422e-05
		3096	2.83563e-05
		3098	2.93145e-05
		3100	3.01971e-05
		3102	3.09909e-05
		3104	3.16943e-05
		3106	3.23155e-05
		3108	3.28712e-05
		3110	3.33873e-05
		3112	3.38963e-05
		3114	3.44343e-05
		3116	3.50366e-05
		3118	3.5733e-05
		3120	3.6542e-05
		3122	3.74663e-05
		3124	3.84881e-05
		3126	3.95676e-05
		3128	4.06434e-05
		3130	4.16357e-05
		3132	4.24528e-05
		3134	4.30002e-05
		3136	4.31902e-05
		3138	4.29548e-05
		3140	4.22524e-05
		3142	4.10837e-05
		3144	3.95054e-05
		3146	3.76597e-05
		3148	3.58115e-05
		3150	3.43962e-05
		3152	3.4031e-05
		3154	3.54246e-05
		3156	3.91392e-05
		3158	4.52457e-05
		3160	5.30669e-05
		3162	6.13076e-05
		3164	6.86668e-05
		3166	7.45982e-05
		3168	7.95105e-05
		3170	8.3979e-05
		3172	8.77376e-05
		3174	9.1925e-05
		3176	0.000108948
		3178	0.000153725
		3180	0.000183781
		3182	0.000138877
		3184	6.86648e-05
		3186	5.13997e-05
		3188	0.000100283
		3190	0.000146473
		3192	0.000109323
		3194	4.42133e-05
		3196	1.62275e-05
		3198	1.13597e-05
		3200	1.09078e-05
		3202	1.07831e-05
		3204	1.06487e-05
		3206	1.04905e-05
		3208	1.03087e-05
		3210	1.01043e-05
		3212	9.87816e-06
		3214	9.63181e-06
		3216	9.36688e-06
		3218	9.08522e-06
		3220	8.78886e-06
		3222	8.48076e-06
		3224	8.16169e-06
		3226	7.83408e-06
		3228	7.50164e-06
		3230	7.16584e-06
		3232	6.82897e-06
		3234	6.49323e-06
		3236	6.16073e-06
		3238	5.83343e-06
		3240	5.51315e-06
		3242	5.20155e-06
		3244	4.90013e-06
		3246	4.61017e-06
		3248	4.33281e-06
		3250	4.06898e-06
		3252	3.81942e-06
		3254	3.58471e-06
		3256	3.36523e-06
		3258	3.16123e-06
		3260	2.97278e-06
		3262	2.79982e-06
		3264	2.64217e-06
		3266	2.49954e-06
		3268	2.37153e-06
		3270	2.25766e-06
		3272	2.15741e-06
		3274	2.07017e-06
		3276	1.99617e-06
		3278	1.93319e-06
		3280	1.88127e-06
		3282	1.83974e-06
		3284	1.80792e-06
		3286	1.78515e-06
		3288	1.77077e-06
		3290	1.76418e-06
		3292	1.76477e-06
		3294	1.77198e-06
		3296	1.7853e-06
		3298	1.80422e-06
		3300	1.82831e-06
		3302	1.85714e-06
		3304	1.89034e-06
		3306	1.92758e-06
		3308	1.96855e-06
		3310	2.01298e-06
		3312	2.06065e-06
		3314	2.11135e-06
		3316	2.1649e-06
		3318	2.22116e-06
		3320	2.28175e-06
		3322	2.34834e-06
		3324	2.42473e-06
		3326	2.52406e-06
		3328	2.67522e-06
		3330	2.93998e-06
		3332	3.43864e-06
		3334	4.38243e-06
		3336	6.10027e-06
		3338	9.035e-06
		3340	1.36768e-05
		3342	2.04137e-05
		3344	2.93168e-05
		3346	3.9938e-05
		3348	5.12329e-05
		3350	6.17034e-05
		3352	6.9763e-05
		3354	7.41891e-05
		3356	7.44801e-05
		3358	7.09481e-05
		3360	6.45285e-05
		3362	5.64242e-05
		3364	4.77602e-05
		3366	3.93766e-05
		3368	3.17856e-05
		3370	2.52395e-05
		3372	1.98203e-05
		3374	1.55104e-05
		3376	1.22341e-05
		3378	9.87464e-06
		3380	8.29082e-06
		3382	7.33805e-06
		3384	6.89159e-06
		3386	6.8665e-06
		3388	7.23411e-06
		3390	8.01984e-06
		3392	9.30043e-06
		3394	1.11814e-05
		3396	1.37645e-05
		3398	1.71008e-05
		3400	2.11472e-05
		3402	2.57264e-05
		3404	3.0518e-05
		3406	3.50783e-05
		3408	3.89099e-05
		3410	4.1554e-05
		3412	4.26905e-05
		3414	4.22148e-05
		3416	4.02664e-05
		3418	3.72022e-05
		3420	3.35209e-05
		3422	2.97634e-05
		3424	2.64171e-05
		3426	2.38469e-05
		3428	2.22643e-05
		3430	2.17311e-05
		3432	2.21872e-05
		3434	2.34862e-05
		3436	2.54299e-05
		3438	2.7794e-05
		3440	3.03462e-05
		3442	3.28589e-05
		3444	3.51203e-05
		3446	3.69465e-05
		3448	3.81935e-05
		3450	3.87683e-05
		3452	3.86365e-05
		3454	3.78234e-05
		3456	3.64115e-05
		3458	3.45239e-05
		3460	3.23123e-05
		3462	2.99367e-05
		3464	2.75484e-05
		3466	2.52757e-05
		3468	2.32147e-05
		3470	2.14262e-05
		3472	1.99366e-05
		3474	1.87439e-05
		3476	1.78242e-05
		3478	1.71407e-05
		3480	1.66502e-05
		3482	1.63093e-05
		3484	1.60783e-05
		3486	1.59235e-05
		3488	1.58177e-05
		3490	1.57406e-05
		3492	1.56773e-05
		3494	1.56176e-05
		3496	1.55549e-05
		3498	1.54849e-05
		3500	1.54053e-05
		3502	1.53147e-05
		3504	1.52126e-05
		3506	1.50986e-05
		3508	1.49738e-05
		3510	1.4838e-05
		3512	1.46915e-05
		3514	1.45351e-05
		3516	1.43691e-05
		3518	1.41943e-05
		3520	1.40113e-05
		3522	1.38206e-05
		3524	1.36229e-05
		3526	1.34189e-05
		3528	1.3209e-05
		3530	1.29941e-05
		3532	1.27746e-05
		3534	1.25511e-05
		3536	1.23243e-05
		3538	1.20947e-05
		3540	1.18628e-05
		3542	1.16291e-05
		3544	1.13942e-05
		3546	1.11585e-05
		3548	1.09224e-05
		3550	1.06864e-05
		3552	1.04508e-05
		3554	1.02161e-05
		3556	9.98242e-06
		3558	9.75024e-06
		3560	9.51978e-06
		3562	9.29129e-06
		3564	9.065e-06
		3566	8.84113e-06
		3568	8.61983e-06
		3570	8.40128e-06
		3572	8.18561e-06
		3574	7.97294e-06
		3576	7.76337e-06
		3578	7.55697e-06
		3580	7.35382e-06
		3582	7.15397e-06
		3584	6.95746e-06
		3586	6.76432e-06
		3588	6.57457e-06
		3590	6.38823e-06
		3592	6.20528e-06
		3594	6.02574e-06
		3596	5.84959e-06
		3598	5.67682e-06
		3600	5.50741e-06
		3602	5.34134e-06
		3604	5.17859e-06
		3606	5.01913e-06
		3608	4.86295e-06
		3610	4.71e-06
		3612	4.56028e-06
		3614	4.41374e-06
		3616	4.27037e-06
		3618	4.13013e-06
		3620	3.993e-06
		3622	3.85895e-06
		3624	3.72795e-06
		3626	3.59999e-06
		3628	3.47504e-06
		3630	3.35306e-06
		3632	3.23404e-06
		3634	3.11795e-06
		3636	3.00477e-06
		3638	2.89446e-06
		3640	2.78701e-06
		3642	2.68239e-06
		3644	2.58058e-06
		3646	2.48154e-06
		3648	2.38524e-06
		3650	2.29166e-06
		3652	2.20078e-06
		3654	2.11255e-06
		3656	2.02694e-06
		3658	1.94393e-06
		3660	1.86347e-06
		3662	1.78554e-06
		3664	1.71009e-06
		3666	1.63708e-06
		3668	1.56649e-06
		3670	1.49826e-06
		3672	1.43236e-06
		3674	1.36874e-06
		3676	1.30736e-06
		3678	1.24818e-06
		3680	1.19114e-06
		3682	1.13621e-06
		3684	1.08333e-06
		3686	1.03246e-06
		3688	9.83546e-07
		3690	9.35846e-07
		3692	8.90819e-07
		3694	8.47588e-07
		3696	8.06104e-07
		3698	7.66321e-07
		3700	7.28191e-07
		3702	6.91666e-07
		3704	6.56698e-07
		3706	6.2324e-07
		3708	5.91244e-07
		3710	5.60663e-07
		3712	5.31449e-07
		3714	5.03557e-07
		3716	4.7694e-07
		3718	4.51554e-07
		3720	4.27354e-07
		3722	4.04295e-07
		3724	3.82336e-07
		3726	3.61433e-07
		3728	3.41546e-07
		3730	3.22634e-07
		3732	3.04658e-07
		3734	2.87579e-07
		3736	2.71361e-07
		3738	2.55966e-07
		3740	2.41359e-07
		3742	2.27507e-07
		3744	2.14375e-07
		3746	2.01932e-07
		3748	1.90146e-07
		3750	1.78988e-07
		3752	1.68428e-07
		3754	1.58439e-07
		3756	1.48992e-07
		3758	1.40063e-07
		3760	1.31626e-07
		3762	1.23657e-07
		3764	1.16133e-07
		3766	1.09032e-07
		3768	1.02332e-07
		3770	9.60137e-08
		3772	9.00569e-08
		3774	8.44431e-08
		3776	7.91544e-08
		3778	7.41737e-08
		3780	6.94848e-08
		3782	6.5072e-08
		3784	6.09205e-08
		3786	5.70162e-08
		3788	5.33456e-08
		3790	4.98959e-08
		3792	4.66548e-08
		3794	4.36108e-08
		3796	4.07528e-08
		3798	3.80703e-08
		3800	3.55533e-08
		3802	3.31925e-08
		3804	3.09788e-08
		3806	2.89038e-08
		3808	2.69593e-08
		3810	2.51378e-08
		3812	2.34321e-08
		3814	2.18352e-08
		3816	2.03407e-08
		3818	1.89425e-08
		3820	1.76349e-08
		3822	1.64123e-08
		3824	1.52695e-08
		3826	1.42018e-08
		3828	1.32045e-08
		3830	1.15301e-08
		3832	1.07407e-08
		3834	1.00013e-08
		3836	9.30895e-09
		3838	8.66102e-09
		3840	8.0549e-09
		3842	7.48814e-09
		3844	6.95841e-09
		3846	6.46352e-09
		3848	6.00138e-09
		3850	5.57e-09
		3852	5.16752e-09
		3854	4.79217e-09
		3856	4.44227e-09
		3858	4.11623e-09
		3860	3.81257e-09
		3862	3.52987e-09
		3864	3.2668e-09
		3866	2.2658e-09
		3868	2.09475e-09
		3870	1.93579e-09
		3872	1.78814e-09
		3874	1.65105e-09
		3876	1.52383e-09
		3878	1.40581e-09
		3880	1.29638e-09
		3882	1.19497e-09
		3884	1.10102e-09
		3886	1.01403e-09
		3888	9.3352e-10
		3890	8.59037e-10
		3892	7.90161e-10
		3894	0
		3896	0
		3898	0
		3900	0
		3902	0
		3904	0
		3906	0
		3908	0
		3910	0
		3912	0
		3914	0
		3916	0
		3918	0
		3920	0
		3922	0
		3924	0
		3926	0
		3928	0
		3930	0
		3932	0
		3934	0
		3936	0
		3938	0
		3940	0
		3942	0
		3944	0
		3946	0
		3948	0
		3950	0
		3952	0
		3954	0
		3956	0
		3958	0
		3960	0
		3962	0
		3964	0
		3966	0
		3968	0
		3970	0
		3972	0
		3974	0
		3976	0
		3978	0
		3980	0
		3982	0
		3984	0
		3986	0
		3988	0
		3990	0
		3992	0
		3994	0
		3996	0
		3998	0
[truncated: 1 more rows]

## Sheet: Compiled U-Pb data Daczko etal
A cryptic Gondwana-forming orogen located in Antarctica. Nathan R. Daczko, Jacqueline A. Halpin, Ian C.W. Fitzsimons and Joanne M. Whittaker. Supplementary Table 1. Offshore zircon U-Pb isotopic data compilation. The Prydz Bay regional dataset offshore the Rayner province includes a compilation of zircon from OPD holes 739C (site F [sites refer to Fig. 2), Tochilin et al., 2012), 741A (site G, Ve…
References: Pierce, E. L., Hemming, S. R., Williams, T., van de Flierdt, T., Thomson, S. N., Reiners, P. W., Gehrels, G. E., Brachfeld, S. A., and Goldstein, S. L., 2014, A comparison of detrital U–Pb zircon, 40Ar/39Ar hornblende, 40Ar/39Ar biotite ages in marine sediments off East Antarctica: Implications for the geology of subglacial terrains and provenance studies: Earth-Science Reviews, v. 13…
Reference	Location/Site name	Figure 2	Grain	207Pb/206Pb age	± 2s	206Pb/238U age	± 2s	preferred age*	± 2s	conc.#
		Site	Analysis No.	(Ma)		(Ma)		(Ma)		(%)
INDO-ANTARCTICA (RAYNER PROVINCE)
Pierce et al. (2014)	Prydz Bay region site ID15	A	NBP01-01 JPC40-2370_1	939.278	66.241	968.739	66.0856	968.739	66.0856	103.137
Pierce et al. (2014)	Prydz Bay region site ID15	A	NBP01-01 JPC40-2370_10	1001.27	60.5866	1060.93	26.9432	1001.27	60.5866	105.959
Pierce et al. (2014)	Prydz Bay region site ID15	A	NBP01-01 JPC40-2370_100	968.322	40.6208	933.968	26.5094	933.968	26.5094	96.4521
Pierce et al. (2014)	Prydz Bay region site ID15	A	NBP01-01 JPC40-2370_11	922.307	74.9948	919.245	32.6193	919.245	32.6193	99.6681
Pierce et al. (2014)	Prydz Bay region site ID15	A	NBP01-01 JPC40-2370_12	1001.92	84.8238	966.977	53.9676	966.977	53.9676	96.5121
Pierce et al. (2014)	Prydz Bay region site ID15	A	NBP01-01 JPC40-2370_13	1231.06	179.788	803.676	23.4785	803.676	23.4785	65.2832
Pierce et al. (2014)	Prydz Bay region site ID15	A	NBP01-01 JPC40-2370_14	981.009	24.5799	963.117	30.2286	963.117	30.2286	98.1762
Pierce et al. (2014)	Prydz Bay region site ID15	A	NBP01-01 JPC40-2370_15	1205.42	80.719	1140.01	110.305	1205.42	80.719	94.5736
Pierce et al. (2014)	Prydz Bay region site ID15	A	NBP01-01 JPC40-2370_16	1414.15	241.437	365.322	108.56	365.322	108.56	NA
Pierce et al. (2014)	Prydz Bay region site ID15	A	NBP01-01 JPC40-2370_17	966.695	94.3518	1035.12	58.6176	966.695	94.3518	107.079
Pierce et al. (2014)	Prydz Bay region site ID15	A	NBP01-01 JPC40-2370_18	1106.3	120.689	733.109	26.0108	733.109	26.0108	66.2666
Pierce et al. (2014)	Prydz Bay region site ID15	A	NBP01-01 JPC40-2370_19	849.481	46.6879	800.703	11.1038	800.703	11.1038	94.2579
Pierce et al. (2014)	Prydz Bay region site ID15	A	NBP01-01 JPC40-2370_2	1011.65	100.233	1003.26	14.5728	1011.65	100.233	99.1713
Pierce et al. (2014)	Prydz Bay region site ID15	A	NBP01-01 JPC40-2370_20	2016.83	58.1807	1913.97	28.7755	2016.83	58.1807	94.8999
Pierce et al. (2014)	Prydz Bay region site ID15	A	NBP01-01 JPC40-2370_21	1149.32	64.7058	1206.4	69.004	1149.32	64.7058	104.966
Pierce et al. (2014)	Prydz Bay region site ID15	A	NBP01-01 JPC40-2370_22	1038.25	75.3476	914.969	16.3688	914.969	16.3688	88.1263
Pierce et al. (2014)	Prydz Bay region site ID15	A	NBP01-01 JPC40-2370_23	1008.43	31.0674	1030.33	14.6967	1008.43	31.0674	102.172
Pierce et al. (2014)	Prydz Bay region site ID15	A	NBP01-01 JPC40-2370_24	955.445	48.3118	908.898	8.47732	908.898	8.47732	95.1282
Pierce et al. (2014)	Prydz Bay region site ID15	A	NBP01-01 JPC40-2370_25	1199.97	43.3345	1167.5	28.7709	1199.97	43.3345	97.2944
Pierce et al. (2014)	Prydz Bay region site ID15	A	NBP01-01 JPC40-2370_26	1510.1	70.0793	1409.7	62.5588	1510.1	70.0793	93.3518
Pierce et al. (2014)	Prydz Bay region site ID15	A	NBP01-01 JPC40-2370_27	983.032	70.5352	1002.72	21.4921	983.032	70.5352	102.003
Pierce et al. (2014)	Prydz Bay region site ID15	A	NBP01-01 JPC40-2370_28	1154.14	63.3381	1053.06	41.7421	1154.14	63.3381	91.242
Pierce et al. (2014)	Prydz Bay region site ID15	A	NBP01-01 JPC40-2370_29	976.163	76.5363	975.916	9.05636	975.916	9.05636	99.9748
Pierce et al. (2014)	Prydz Bay region site ID15	A	NBP01-01 JPC40-2370_3	1008.17	53.604	1057.78	34.1553	1008.17	53.604	104.921
Pierce et al. (2014)	Prydz Bay region site ID15	A	NBP01-01 JPC40-2370_30	1271.02	114.887	793.482	21.9086	793.482	21.9086	62.4285
Pierce et al. (2014)	Prydz Bay region site ID15	A	NBP01-01 JPC40-2370_31	1108.83	59.3547	1102.12	44.4553	1108.83	59.3547	99.3949
Pierce et al. (2014)	Prydz Bay region site ID15	A	NBP01-01 JPC40-2370_32	1014.47	73.5848	955.658	18.468	955.658	18.468	94.2023
Pierce et al. (2014)	Prydz Bay region site ID15	A	NBP01-01 JPC40-2370_33	954.231	20.7009	904.168	18.6931	904.168	18.6931	94.7536
Pierce et al. (2014)	Prydz Bay region site ID15	A	NBP01-01 JPC40-2370_34	868.417	60.9705	903.55	51.5222	903.55	51.5222	104.046
Pierce et al. (2014)	Prydz Bay region site ID15	A	NBP01-01 JPC40-2370_35	819.292	31.3511	689.916	28.5973	689.916	28.5973	84.2087
Pierce et al. (2014)	Prydz Bay region site ID15	A	NBP01-01 JPC40-2370_36	970.745	49.3761	970.578	15.4237	970.578	15.4237	99.9827
Pierce et al. (2014)	Prydz Bay region site ID15	A	NBP01-01 JPC40-2370_37	1096.74	95.1241	1147.42	54.3547	1096.74	95.1241	104.621
Pierce et al. (2014)	Prydz Bay region site ID15	A	NBP01-01 JPC40-2370_38	1166.62	114.993	1137.5	57.0865	1166.62	114.993	97.5042
Pierce et al. (2014)	Prydz Bay region site ID15	A	NBP01-01 JPC40-2370_39	863.388	44.7436	820.024	26.4708	820.024	26.4708	94.9775
Pierce et al. (2014)	Prydz Bay region site ID15	A	NBP01-01 JPC40-2370_4	851.913	48.4113	900.154	17.0203	900.154	17.0203	105.663
Pierce et al. (2014)	Prydz Bay region site ID15	A	NBP01-01 JPC40-2370_40	851.742	66.339	864.972	25.8707	864.972	25.8707	101.553
Pierce et al. (2014)	Prydz Bay region site ID15	A	NBP01-01 JPC40-2370_41	1173.73	207.154	1116.94	69.2119	1173.73	207.154	95.1616
Pierce et al. (2014)	Prydz Bay region site ID15	A	NBP01-01 JPC40-2370_42	998.639	20.318	988.357	16.8657	988.357	16.8657	98.9705
Pierce et al. (2014)	Prydz Bay region site ID15	A	NBP01-01 JPC40-2370_43	716.279	46.3053	660.397	29.1444	660.397	29.1444	92.1982
Pierce et al. (2014)	Prydz Bay region site ID15	A	NBP01-01 JPC40-2370_44	1099.2	128.628	944.365	53.8558	944.365	53.8558	85.9141
Pierce et al. (2014)	Prydz Bay region site ID15	A	NBP01-01 JPC40-2370_45	784.255	25.6952	782.167	21.6274	782.167	21.6274	99.7338
Pierce et al. (2014)	Prydz Bay region site ID15	A	NBP01-01 JPC40-2370_46	1343.85	165.999	683.523	99.9542	683.523	99.9542	50.8629
Pierce et al. (2014)	Prydz Bay region site ID15	A	NBP01-01 JPC40-2370_47	917.095	44.655	954.234	40.9634	954.234	40.9634	104.05
Pierce et al. (2014)	Prydz Bay region site ID15	A	NBP01-01 JPC40-2370_48	909.089	53.7819	861.663	19.1431	861.663	19.1431	94.7831
Pierce et al. (2014)	Prydz Bay region site ID15	A	NBP01-01 JPC40-2370_49	973.604	42.221	1000.58	17.9611	973.604	42.221	102.771
Pierce et al. (2014)	Prydz Bay region site ID15	A	NBP01-01 JPC40-2370_5	1206.82	69.5302	1036.49	19.445	1206.82	69.5302	85.8857
Pierce et al. (2014)	Prydz Bay region site ID15	A	NBP01-01 JPC40-2370_50	937.27	29.9599	940.585	70.4697	940.585	70.4697	100.354
Pierce et al. (2014)	Prydz Bay region site ID15	A	NBP01-01 JPC40-2370_51	1096.61	46.0436	1138.01	36.9794	1096.61	46.0436	103.775
Pierce et al. (2014)	Prydz Bay region site ID15	A	NBP01-01 JPC40-2370_52	1064.81	250.911	1129.37	93.3624	1064.81	250.911	106.062
Pierce et al. (2014)	Prydz Bay region site ID15	A	NBP01-01 JPC40-2370_53	1260.93	130.924	472.254	29.7348	472.254	29.7348	NA
Pierce et al. (2014)	Prydz Bay region site ID15	A	NBP01-01 JPC40-2370_54	783.497	64.7907	661.854	20.3464	661.854	20.3464	84.4743
Pierce et al. (2014)	Prydz Bay region site ID15	A	NBP01-01 JPC40-2370_55	947.461	40.9894	936.144	19.2822	936.144	19.2822	98.8056
Pierce et al. (2014)	Prydz Bay region site ID15	A	NBP01-01 JPC40-2370_56	975.37	83.6499	899.111	17.8053	899.111	17.8053	92.1815
Pierce et al. (2014)	Prydz Bay region site ID15	A	NBP01-01 JPC40-2370_57	1077.67	52.802	1013.78	26.9212	1077.67	52.802	94.0713
Pierce et al. (2014)	Prydz Bay region site ID15	A	NBP01-01 JPC40-2370_58	1166.26	70.2824	724.43	26.2216	724.43	26.2216	62.1155
Pierce et al. (2014)	Prydz Bay region site ID15	A	NBP01-01 JPC40-2370_59	1032.72	103.733	927.219	40.1657	927.219	40.1657	89.7839
Pierce et al. (2014)	Prydz Bay region site ID15	A	NBP01-01 JPC40-2370_6	967.82	20.4563	914.834	13.2096	914.834	13.2096	94.5252
Pierce et al. (2014)	Prydz Bay region site ID15	A	NBP01-01 JPC40-2370_60	2436.87	45.5767	1962.79	50.2787	2436.87	45.5767	80.5456
Pierce et al. (2014)	Prydz Bay region site ID15	A	NBP01-01 JPC40-2370_61	886.34	76.1656	946.447	19.3755	946.447	19.3755	106.782
Pierce et al. (2014)	Prydz Bay region site ID15	A	NBP01-01 JPC40-2370_62	998.273	72.1433	931.772	41.7516	931.772	41.7516	93.3384
Pierce et al. (2014)	Prydz Bay region site ID15	A	NBP01-01 JPC40-2370_63	1128.95	101.26	1009.11	20.9734	1128.95	101.26	89.3849
Pierce et al. (2014)	Prydz Bay region site ID15	A	NBP01-01 JPC40-2370_64	985.464	79.8411	944.589	41.9998	944.589	41.9998	95.8522
Pierce et al. (2014)	Prydz Bay region site ID15	A	NBP01-01 JPC40-2370_65	1222.83	120.187	659.656	43.2017	659.656	43.2017	53.9453
Pierce et al. (2014)	Prydz Bay region site ID15	A	NBP01-01 JPC40-2370_66	941.695	61.4911	995.695	13.165	995.695	13.165	105.734
Pierce et al. (2014)	Prydz Bay region site ID15	A	NBP01-01 JPC40-2370_67	920.958	73.013	949.527	35.599	949.527	35.599	103.102
Pierce et al. (2014)	Prydz Bay region site ID15	A	NBP01-01 JPC40-2370_68	1219.05	120.904	990.739	51.4798	990.739	51.4798	81.2716
Pierce et al. (2014)	Prydz Bay region site ID15	A	NBP01-01 JPC40-2370_69	896.795	67.848	959.293	14.268	959.293	14.268	106.969
Pierce et al. (2014)	Prydz Bay region site ID15	A	NBP01-01 JPC40-2370_7	809.963	41.8727	813.546	15.6738	813.546	15.6738	100.442
Pierce et al. (2014)	Prydz Bay region site ID15	A	NBP01-01 JPC40-2370_70	904.059	57.261	946.647	8.80422	946.647	8.80422	104.711
Pierce et al. (2014)	Prydz Bay region site ID15	A	NBP01-01 JPC40-2370_71	1040.84	50.1738	956.637	17.2525	956.637	17.2525	91.9098
Pierce et al. (2014)	Prydz Bay region site ID15	A	NBP01-01 JPC40-2370_72	855.427	120.369	972.684	29.8709	972.684	29.8709	113.708
Pierce et al. (2014)	Prydz Bay region site ID15	A	NBP01-01 JPC40-2370_73	948.78	157.42	928.252	70.673	928.252	70.673	97.8363
Pierce et al. (2014)	Prydz Bay region site ID15	A	NBP01-01 JPC40-2370_74	675.304	41.0794	695.828	16.7692	695.828	16.7692	103.039
Pierce et al. (2014)	Prydz Bay region site ID15	A	NBP01-01 JPC40-2370_75	957.336	92.0432	1030.2	25.6991	957.336	92.0432	107.611
Pierce et al. (2014)	Prydz Bay region site ID15	A	NBP01-01 JPC40-2370_76	1605.51	403.63	861.985	47.9154	861.985	47.9154	53.6891
Pierce et al. (2014)	Prydz Bay region site ID15	A	NBP01-01 JPC40-2370_77	885.852	68.9044	928.29	21.8789	928.29	21.8789	104.791
Pierce et al. (2014)	Prydz Bay region site ID15	A	NBP01-01 JPC40-2370_78	981.863	49.2927	901.038	29.2454	901.038	29.2454	91.7682
Pierce et al. (2014)	Prydz Bay region site ID15	A	NBP01-01 JPC40-2370_79	653.311	199.544	554.994	9.67385	554.994	9.67385	NA
Pierce et al. (2014)	Prydz Bay region site ID15	A	NBP01-01 JPC40-2370_8	835.183	151.734	966.365	36.9133	966.365	36.9133	115.707
Pierce et al. (2014)	Prydz Bay region site ID15	A	NBP01-01 JPC40-2370_80	1386.75	165.837	635.67	34.6601	635.67	34.6601	45.8388
Pierce et al. (2014)	Prydz Bay region site ID15	A	NBP01-01 JPC40-2370_81	1031.98	68.8331	1025.35	21.2855	1031.98	68.8331	99.3575
Pierce et al. (2014)	Prydz Bay region site ID15	A	NBP01-01 JPC40-2370_82	1016.65	90.1888	1022.23	65.0499	1016.65	90.1888	100.549
Pierce et al. (2014)	Prydz Bay region site ID15	A	NBP01-01 JPC40-2370_83	1012.32	29.1918	991.741	25.0799	991.741	25.0799	97.9674
Pierce et al. (2014)	Prydz Bay region site ID15	A	NBP01-01 JPC40-2370_84	1571.94	38.8058	1455.15	32.6752	1571.94	38.8058	92.57
Pierce et al. (2014)	Prydz Bay region site ID15	A	NBP01-01 JPC40-2370_85	952.583	56.7919	945.252	25.4771	945.252	25.4771	99.2304
Pierce et al. (2014)	Prydz Bay region site ID15	A	NBP01-01 JPC40-2370_86	961.297	45.7761	982.443	67.897	982.443	67.897	102.2
Pierce et al. (2014)	Prydz Bay region site ID15	A	NBP01-01 JPC40-2370_87	962.87	41.3531	887.154	16.6251	887.154	16.6251	92.1364
Pierce et al. (2014)	Prydz Bay region site ID15	A	NBP01-01 JPC40-2370_88	1037.73	35.1427	979.29	18.878	979.29	18.878	94.3689
Pierce et al. (2014)	Prydz Bay region site ID15	A	NBP01-01 JPC40-2370_89	1145.16	182.003	925.081	29.224	925.081	29.224	80.7821
Pierce et al. (2014)	Prydz Bay region site ID15	A	NBP01-01 JPC40-2370_9	914.39	55.4094	917.942	19.2854	917.942	19.2854	100.389
Pierce et al. (2014)	Prydz Bay region site ID15	A	NBP01-01 JPC40-2370_90	993.375	61.2543	938.584	10.3408	938.584	10.3408	94.4843
Pierce et al. (2014)	Prydz Bay region site ID15	A	NBP01-01 JPC40-2370_91	1010.26	53.7671	887.818	34.0712	887.818	34.0712	87.8805
Pierce et al. (2014)	Prydz Bay region site ID15	A	NBP01-01 JPC40-2370_92	822.137	42.7843	763.393	32.7999	763.393	32.7999	92.8547
Pierce et al. (2014)	Prydz Bay region site ID15	A	NBP01-01 JPC40-2370_93	1252.19	60.2804	1206.31	70.853	1252.19	60.2804	96.3358
Pierce et al. (2014)	Prydz Bay region site ID15	A	NBP01-01 JPC40-2370_94	1008.74	106.548	855.748	46.9867	855.748	46.9867	84.8334
Pierce et al. (2014)	Prydz Bay region site ID15	A	NBP01-01 JPC40-2370_95	913.129	22.5394	865.724	9.01779	865.724	9.01779	94.8086
Pierce et al. (2014)	Prydz Bay region site ID15	A	NBP01-01 JPC40-2370_96	995.303	121.854	934.48	68.9673	934.48	68.9673	93.889
Pierce et al. (2014)	Prydz Bay region site ID15	A	NBP01-01 JPC40-2370_97	888.352	94.6323	705.783	11.0096	705.783	11.0096	79.4486
Pierce et al. (2014)	Prydz Bay region site ID15	A	NBP01-01 JPC40-2370_98	745.057	83.2868	690.921	8.99727	690.921	8.99727	92.7339
Pierce et al. (2014)	Prydz Bay region site ID15	A	NBP01-01 JPC40-2370_99	741.061	101.169	777.356	14.9461	777.356	14.9461	104.898
Pierce et al. (2014)	Prydz Bay region site ID16	B	1165B 10H-2 (35)_1	1244.26	30.4082	1078.89	42.0814	1244.26	30.4082	86.7094
Pierce et al. (2014)	Prydz Bay region site ID16	B	1165B 10H-2 (35)_10	3139.51	155.519	2709.74	320.193	3139.51	155.519	86.3109
Pierce et al. (2014)	Prydz Bay region site ID16	B	1165B 10H-2 (35)_11	1154.53	32.0334	1124.05	34.9571	1154.53	32.0334	97.3595
Pierce et al. (2014)	Prydz Bay region site ID16	B	1165B 10H-2 (35)_14	1173.62	11.5258	1169.21	36.2719	1173.62	11.5258	99.6248
Pierce et al. (2014)	Prydz Bay region site ID16	B	1165B 10H-2 (35)_16	1176.62	6.99528	1142.14	33.8385	1176.62	6.99528	97.0694
Pierce et al. (2014)	Prydz Bay region site ID16	B	1165B 10H-2 (35)_17	1434.97	68.7	1390.11	43.8528	1434.97	68.7	96.8739
Pierce et al. (2014)	Prydz Bay region site ID16	B	1165B 10H-2 (35)_2	1730.6	39.0747	1650.27	51.117	1730.6	39.0747	95.3584
Pierce et al. (2014)	Prydz Bay region site ID16	B	1165B 10H-2 (35)_24	1174.39	22.1959	1152.52	35.0003	1174.39	22.1959	98.1371
Pierce et al. (2014)	Prydz Bay region site ID16	B	1165B 10H-2 (35)_25	1228.5	24.1304	1225.18	20.4262	1228.5	24.1304	99.7293
Pierce et al. (2014)	Prydz Bay region site ID16	B	1165B 10H-2 (35)_26	1315.71	19.5445	1331.1	23.266	1315.71	19.5445	101.17
Pierce et al. (2014)	Prydz Bay region site ID16	B	1165B 10H-2 (35)_27	495.254	24.146	524.038	12.5018	524.038	12.5018	NA
Pierce et al. (2014)	Prydz Bay region site ID16	B	1165B 10H-2 (35)_3	505.375	63.4337	517.834	8.65403	517.834	8.65403	NA
Pierce et al. (2014)	Prydz Bay region site ID16	B	1165B 10H-2 (35)_30	1208.08	8.22894	1205.77	10.4894	1208.08	8.22894	99.8092
Pierce et al. (2014)	Prydz Bay region site ID16	B	1165B 10H-2 (35)_33	1170.17	8.44031	1191.19	22.9805	1170.17	8.44031	101.796
Pierce et al. (2014)	Prydz Bay region site ID16	B	1165B 10H-2 (35)_36	1224.31	93.3828	1206.51	20.991	1224.31	93.3828	98.546
Pierce et al. (2014)	Prydz Bay region site ID16	B	1165B 10H-2 (35)_37	414.986	107.567	522.396	11.7504	522.396	11.7504	NA
Pierce et al. (2014)	Prydz Bay region site ID16	B	1165B 10H-2 (35)_38	767.997	172.293	574.725	16.8504	574.725	16.8504	NA
Pierce et al. (2014)	Prydz Bay region site ID16	B	1165B 10H-2 (35)_4	1201.9	10.294	1162.27	30.7803	1201.9	10.294	96.7021
Pierce et al. (2014)	Prydz Bay region site ID16	B	1165B 10H-2 (35)_40	618.755	91.9953	504.009	18.0841	504.009	18.0841	NA
Pierce et al. (2014)	Prydz Bay region site ID16	B	1165B 10H-2 (35)_43	581.168	44.6872	609.159	17.7388	609.159	17.7388	104.816
Pierce et al. (2014)	Prydz Bay region site ID16	B	1165B 10H-2 (35)_44	1185.52	6.04788	1201.47	23.1137	1185.52	6.04788	101.345
Pierce et al. (2014)	Prydz Bay region site ID16	B	1165B 10H-2 (35)_45	575.335	29.8684	548.666	26.5652	548.666	26.5652	NA
Pierce et al. (2014)	Prydz Bay region site ID16	B	1165B 10H-2 (35)_47	502.219	38.4924	538.398	7.28272	538.398	7.28272	NA
Pierce et al. (2014)	Prydz Bay region site ID16	B	1165B 10H-2 (35)_48	1047.02	20.0686	972.481	25.2974	972.481	25.2974	92.8812
Pierce et al. (2014)	Prydz Bay region site ID16	B	1165B 10H-2 (35)_49	1225	44.9083	1243.68	26.4769	1225	44.9083	101.525
Pierce et al. (2014)	Prydz Bay region site ID16	B	1165B 10H-2 (35)_50	576.148	77.1282	557.92	29.8308	557.92	29.8308	NA
Pierce et al. (2014)	Prydz Bay region site ID16	B	1165B 10H-2 (35)_51	538.926	35.8858	520.991	21.1539	520.991	21.1539	NA
Pierce et al. (2014)	Prydz Bay region site ID16	B	1165B 10H-2 (35)_53	549.353	47.6855	554.869	15.0774	554.869	15.0774	NA
Pierce et al. (2014)	Prydz Bay region site ID16	B	1165B 10H-2 (35)_6	937.797	40.6924	851.059	18.9057	851.059	18.9057	90.7509
Pierce et al. (2014)	Prydz Bay region site ID16	B	1165B 10H-2 (35)_7	938.407	31.3703	744.028	91.833	744.028	91.833	79.2863
Pierce et al. (2014)	Prydz Bay region site ID16	B	1165B 10H-2 (35)_8	1169.44	8.87912	1160.27	24.4702	1169.44	8.87912	99.2159
Pierce et al. (2014)	Prydz Bay region site ID16	B	1165B 10R-3 (120)_1	1267.7	41.2542	1227.36	27.4441	1267.7	41.2542	96.8179
Pierce et al. (2014)	Prydz Bay region site ID16	B	1165B 10R-3 (120)_13	866.426	339.988	450.349	62.6696	450.349	62.6696	NA
Pierce et al. (2014)	Prydz Bay region site ID16	B	1165B 10R-3 (120)_14	1212.8	70.8457	1052.69	45.3957	1212.8	70.8457	86.7978
Pierce et al. (2014)	Prydz Bay region site ID16	B	1165B 10R-3 (120)_15	670.797	272.802	513.563	22.08	513.563	22.08	NA
Pierce et al. (2014)	Prydz Bay region site ID16	B	1165B 10R-3 (120)_17	1244.91	90.3787	1155.09	23.9112	1244.91	90.3787	92.7849
Pierce et al. (2014)	Prydz Bay region site ID16	B	1165B 10R-3 (120)_19	989.254	61.2958	897.796	65.8425	897.796	65.8425	90.7549
Pierce et al. (2014)	Prydz Bay region site ID16	B	1165B 10R-3 (120)_2	1443.94	10.4048	1475.47	12.194	1443.94	10.4048	102.184
Pierce et al. (2014)	Prydz Bay region site ID16	B	1165B 10R-3 (120)_20	1172.15	42.0951	1165.59	7.26923	1172.15	42.0951	99.4406
Pierce et al. (2014)	Prydz Bay region site ID16	B	1165B 10R-3 (120)_21	1095.14	8.37543	968.04	72.5045	968.04	72.5045	88.3942
Pierce et al. (2014)	Prydz Bay region site ID16	B	1165B 10R-3 (120)_23	3165.62	12.377	2936.24	46.7098	3165.62	12.377	92.7542
Pierce et al. (2014)	Prydz Bay region site ID16	B	1165B 10R-3 (120)_24	574.645	147.252	521.414	14.5447	521.414	14.5447	NA
Pierce et al. (2014)	Prydz Bay region site ID16	B	1165B 10R-3 (120)_27	810.378	169.245	539.762	10.8119	539.762	10.8119	NA
Pierce et al. (2014)	Prydz Bay region site ID16	B	1165B 10R-3 (120)_6	779.414	74.4746	585.984	46.4909	585.984	46.4909	NA
Pierce et al. (2014)	Prydz Bay region site ID16	B	1165B 4H-6 (80)_1	720.485	67.6999	670.58	20.2788	670.58	20.2788	93.0735
Pierce et al. (2014)	Prydz Bay region site ID16	B	1165B 4H-6 (80)_10	1136.2	5.31377	995.883	46.3536	995.883	46.3536	87.6507
Pierce et al. (2014)	Prydz Bay region site ID16	B	1165B 4H-6 (80)_12	1377.74	27.4062	1251.32	45.4141	1377.74	27.4062	90.824
Pierce et al. (2014)	Prydz Bay region site ID16	B	1165B 4H-6 (80)_14	1212.82	13.0606	1179.39	25.2659	1212.82	13.0606	97.2432
Pierce et al. (2014)	Prydz Bay region site ID16	B	1165B 4H-6 (80)_16	588.504	36.0582	566.715	14.5898	566.715	14.5898	NA
Pierce et al. (2014)	Prydz Bay region site ID16	B	1165B 4H-6 (80)_2	1155.7	23.7303	1135.4	33.6048	1155.7	23.7303	98.2432
Pierce et al. (2014)	Prydz Bay region site ID16	B	1165B 4H-6 (80)_4	872.403	19.2097	828.221	24.889	828.221	24.889	94.9356
Pierce et al. (2014)	Prydz Bay region site ID16	B	1165B 4H-6 (80)_5	1180.57	20.5673	1148.38	38.7101	1180.57	20.5673	97.2735
Pierce et al. (2014)	Prydz Bay region site ID16	B	1165B 4H-6 (80)_6	2948.79	14.5712	3008.84	116.712	2948.79	14.5712	102.036
Pierce et al. (2014)	Prydz Bay region site ID16	B	1165B 4H-6 (80)_7	1194.19	45.5325	1205.91	19.9607	1194.19	45.5325	100.982
Pierce et al. (2014)	Prydz Bay region site ID16	B	1165B 6H-1 (70)_3	1103.3	23.0912	1097.15	30.2157	1103.3	23.0912	99.4418
Pierce et al. (2014)	Prydz Bay region site ID16	B	1165B 6H-1 (70)_4	777.994	146.218	502.514	11.027	502.514	11.027	NA
Pierce et al. (2014)	Prydz Bay region site ID16	B	1165B 6H-1 (70)_6	528.326	29.6896	514.521	6.53338	514.521	6.53338	NA
Pierce et al. (2014)	Prydz Bay region site ID16	B	1165B 6H1 100-102_1	557.068	36.833	564.547	7.99376	564.547	7.99376	NA
Pierce et al. (2014)	Prydz Bay region site ID16	B	1165B 6H1 100-102_12	1017.37	32.9629	908.622	58.5814	908.622	58.5814	89.3113
Pierce et al. (2014)	Prydz Bay region site ID16	B	1165B 6H1 100-102_12	570.599	14.1726	529.439	9.29598	529.439	9.29598	NA
Pierce et al. (2014)	Prydz Bay region site ID16	B	1165B 6H1 100-102_13	1372.52	154.759	1168.99	162.483	1372.52	154.759	85.171
Pierce et al. (2014)	Prydz Bay region site ID16	B	1165B 6H1 100-102_13	547.487	21.455	567.126	6.51619	567.126	6.51619	NA
Pierce et al. (2014)	Prydz Bay region site ID16	B	1165B 6H1 100-102_14	1199.4	23.7596	1243.93	26.6546	1199.4	23.7596	103.713
Pierce et al. (2014)	Prydz Bay region site ID16	B	1165B 6H1 100-102_16	550.614	70.6388	545.812	20.7778	545.812	20.7778	NA
Pierce et al. (2014)	Prydz Bay region site ID16	B	1165B 6H1 100-102_17	1143.02	33.1893	1085.05	28.4676	1143.02	33.1893	94.929
Pierce et al. (2014)	Prydz Bay region site ID16	B	1165B 6H1 100-102_18	887.222	68.0622	813.294	146.884	813.294	146.884	91.6675
Pierce et al. (2014)	Prydz Bay region site ID16	B	1165B 6H1 100-102_19	1187.07	6.95323	1148.38	8.70209	1187.07	6.95323	96.7411
Pierce et al. (2014)	Prydz Bay region site ID16	B	1165B 6H1 100-102_2	1188.96	19.7218	1124.42	18.6107	1188.96	19.7218	94.5721
Pierce et al. (2014)	Prydz Bay region site ID16	B	1165B 6H1 100-102_21	1131.07	12.153	1130.08	10.9094	1131.07	12.153	99.912
Pierce et al. (2014)	Prydz Bay region site ID16	B	1165B 6H1 100-102_22	1181.55	19.6425	1215.9	29.2322	1181.55	19.6425	102.907
Pierce et al. (2014)	Prydz Bay region site ID16	B	1165B 6H1 100-102_23	1184.01	22.4982	1173.96	40.5687	1184.01	22.4982	99.1516
Pierce et al. (2014)	Prydz Bay region site ID16	B	1165B 6H1 100-102_26	541.262	15.2508	530.865	18.0028	530.865	18.0028	NA
Pierce et al. (2014)	Prydz Bay region site ID16	B	1165B 6H1 100-102_27	2665.48	20.5446	2235.02	117.779	2665.48	20.5446	83.8503
Pierce et al. (2014)	Prydz Bay region site ID16	B	1165B 6H1 100-102_34	1188.62	27.5192	1203.62	19.6847	1188.62	27.5192	101.262
Pierce et al. (2014)	Prydz Bay region site ID16	B	1165B 6H1 100-102_35	799.978	51.5625	647.755	55.2695	647.755	55.2695	80.9716
Pierce et al. (2014)	Prydz Bay region site ID16	B	1165B 6H1 100-102_4	1186.54	167.652	1080.39	65.9806	1186.54	167.652	91.0538
Pierce et al. (2014)	Prydz Bay region site ID16	B	1165B 6H1 100-102_7	2615.44	37.7675	2022.47	147.629	2615.44	37.7675	77.3282
Pierce et al. (2014)	Prydz Bay region site ID16	B	1165B 6H1 100-102_9	1146.18	60.4198	1075.55	32.5473	1146.18	60.4198	93.8379
Veevers et al. (2008)	Prydz Bay ODP 1167	C	637-01	827	18	806	14	806	14	97.4607
Veevers et al. (2008)	Prydz Bay ODP 1167	C	637-02	534	20	533	10	533	10	NA
Veevers et al. (2008)	Prydz Bay ODP 1167	C	637-03	521	20	520	10	520	10	NA
Veevers et al. (2008)	Prydz Bay ODP 1167	C	637-08	636	24	632	12	632	12	99.3711
Veevers et al. (2008)	Prydz Bay ODP 1167	C	637-09	526	20	525	10	525	10	NA
Veevers et al. (2008)	Prydz Bay ODP 1167	C	637-10	3450	24	3437	70	3450	24	99.6232
Veevers et al. (2008)	Prydz Bay ODP 1167	C	637-11	533	26	524	10	524	10	NA
Veevers et al. (2008)	Prydz Bay ODP 1167	C	637-12	510	20	505	10	505	10	NA
Veevers et al. (2008)	Prydz Bay ODP 1167	C	637-13	3166	32	2816	62	3166	32	88.945
Veevers et al. (2008)	Prydz Bay ODP 1167	C	637-14	607	36	599	14	599	14	NA
Veevers et al. (2008)	Prydz Bay ODP 1167	C	637-15	535	24	534	10	534	10	NA
Veevers et al. (2008)	Prydz Bay ODP 1167	C	637-18	539	22	516	10	516	10	NA
Veevers et al. (2008)	Prydz Bay ODP 1167	C	637-20	520	22	517	10	517	10	NA
Veevers et al. (2008)	Prydz Bay ODP 1167	C	637-21	500	30	497	10	497	10	NA
Veevers et al. (2008)	Prydz Bay ODP 1167	C	637-22	533	22	521	10	521	10	NA
Veevers et al. (2008)	Prydz Bay ODP 1167	C	637-23	537	48	531	14	531	14	NA
Veevers et al. (2008)	Prydz Bay ODP 1167	C	637-25	1498	70	1217	22	1498	70	81.2417
Veevers et al. (2008)	Prydz Bay ODP 1167	C	637-26	2804	72	2612	48	2804	72	93.1526
Veevers et al. (2008)	Prydz Bay ODP 1167	C	637-27	529	22	527	10	527	10	NA
Veevers et al. (2008)	Prydz Bay ODP 1167	C	637-28	1946	22	1933	38	1946	22	99.332
Veevers et al. (2008)	Prydz Bay ODP 1167	C	637-33	869	24	870	18	870	18	100.115
Veevers et al. (2008)	Prydz Bay ODP 1167	C	637-39	1088	30	962	22	962	22	88.4191
Veevers et al. (2008)	Prydz Bay ODP 1167	C	637-40	921	106	903	20	903	20	98.0456
Veevers et al. (2008)	Prydz Bay ODP 1167	C	637-41	545	28	532	12	532	12	NA
Veevers et al. (2008)	Prydz Bay ODP 1167	C	637-42	3045	44	2890	70	3045	44	94.9097
Veevers et al. (2008)	Prydz Bay ODP 1167	C	637-43	879	26	866	16	866	16	98.521
Veevers et al. (2008)	Prydz Bay ODP 1167	C	637-45	1360	96	1219	26	1360	96	89.6324
Veevers et al. (2008)	Prydz Bay ODP 1167	C	637-46	1262	24	1243	22	1262	24	98.4945
Veevers et al. (2008)	Prydz Bay ODP 1167	C	637-47	1860	64	1814	32	1860	64	97.5269
Veevers et al. (2008)	Prydz Bay ODP 1167	C	637-48	954	18	944	16	944	16	98.9518
Veevers et al. (2008)	Prydz Bay ODP 1167	C	637-50	858	22	825	16	825	16	96.1538
Veevers et al. (2008)	Prydz Bay ODP 1167	C	637-51	873	22	842	16	842	16	96.449
Veevers et al. (2008)	Prydz Bay ODP 1167	C	637-52	455	26	454	10	454	10	NA
Veevers et al. (2008)	Prydz Bay ODP 1167	C	637-53	2634	100	2487	54	2634	100	94.4191
Veevers et al. (2008)	Prydz Bay ODP 1167	C	637-56	1081	30	889	16	889	16	82.2387
Veevers et al. (2008)	Prydz Bay ODP 1167	C	637-58	912	330	792	24	792	24	86.8421
Veevers et al. (2008)	Prydz Bay ODP 1167	C	637-60	919	24	911	18	911	18	99.1295
Veevers et al. (2008)	Prydz Bay ODP 1167	C	637-61	959	214	527	16	527	16	NA
Veevers et al. (2008)	Prydz Bay ODP 1167	C	637-62	554	76	531	16	531	16	NA
Veevers et al. (2008)	Prydz Bay ODP 1167	C	637-63	510	28	509	10	509	10	NA
Veevers et al. (2008)	Prydz Bay ODP 1167	C	637-64	583	74	563	16	563	16	NA
Veevers et al. (2008)	Prydz Bay ODP 1167	C	637-65	537	18	537	10	537	10	NA
Veevers et al. (2008)	Prydz Bay ODP 1167	C	637-67	949	20	931	18	931	18	98.1033
Veevers et al. (2008)	Prydz Bay ODP 1167	C	637-68	549	22	544	10	544	10	NA
Veevers et al. (2008)	Prydz Bay ODP 1167	C	637-69	567	30	512	10	512	10	NA
Veevers et al. (2008)	Prydz Bay ODP 1167	C	637-71	949	18	879	16	879	16	92.6238
Veevers et al. (2008)	Prydz Bay ODP 1167	C	637-73	538	22	533	10	533	10	NA
Veevers et al. (2008)	Prydz Bay ODP 1167	C	637-74	748	22	705	14	705	14	94.2513
Veevers et al. (2008)	Prydz Bay ODP 1167	C	637-75	548	24	530	10	530	10	NA
Veevers et al. (2008)	Prydz Bay ODP 1167	C	637-77	948	20	948	16	948	16	100
Veevers et al. (2008)	Prydz Bay ODP 1167	C	637-78	522	24	521	10	521	10	NA
Veevers et al. (2008)	Prydz Bay ODP 1167	C	637-79	511	32	509	10	509	10	NA
Veevers et al. (2008)	Prydz Bay ODP 1167	C	637-80	848	22	831	16	831	16	97.9953
Veevers et al. (2008)	Prydz Bay ODP 1167	C	637-81	514	28	513	10	513	10	NA
Veevers et al. (2008)	Prydz Bay ODP 1167	C	637-82	2654	24	2503	50	2654	24	94.3105
Veevers et al. (2008)	Prydz Bay ODP 1167	C	637-83	766	22	765	14	765	14	99.8695
Veevers et al. (2008)	Prydz Bay ODP 1167	C	639-01	861	44	858	18	858	18	99.6516
Veevers et al. (2008)	Prydz Bay ODP 1167	C	639-03	521	22	520	10	520	10	NA
Veevers et al. (2008)	Prydz Bay ODP 1167	C	639-07	518	36	510	10	510	10	NA
Veevers et al. (2008)	Prydz Bay ODP 1167	C	639-10	538	28	513	10	513	10	NA
Veevers et al. (2008)	Prydz Bay ODP 1167	C	639-11	1720	22	1515	30	1720	22	88.0814
Veevers et al. (2008)	Prydz Bay ODP 1167	C	639-13	513	30	513	10	513	10	NA
Veevers et al. (2008)	Prydz Bay ODP 1167	C	639-14	502	28	501	10	501	10	NA
Veevers et al. (2008)	Prydz Bay ODP 1167	C	639-15	629	22	620	10	620	10	98.5692
Veevers et al. (2008)	Prydz Bay ODP 1167	C	639-17	524	24	523	10	523	10	NA
Veevers et al. (2008)	Prydz Bay ODP 1167	C	639-18	539	22	538	10	538	10	NA
Veevers et al. (2008)	Prydz Bay ODP 1167	C	639-22	529	22	527	10	527	10	NA
Veevers et al. (2008)	Prydz Bay ODP 1167	C	639-23	1060	22	1059	18	1060	22	99.9057
Veevers et al. (2008)	Prydz Bay ODP 1167	C	639-24	806	24	733	14	733	14	90.9429
Veevers et al. (2008)	Prydz Bay ODP 1167	C	639-25	591	128	485	18	485	18	NA
Veevers et al. (2008)	Prydz Bay ODP 1167	C	639-26	1217	120	1057	24	1217	120	86.8529
Veevers et al. (2008)	Prydz Bay ODP 1167	C	639-27	946	54	812	18	812	18	85.8351
Veevers et al. (2008)	Prydz Bay ODP 1167	C	639-28	1050	22	1048	18	1050	22	99.8095
Veevers et al. (2008)	Prydz Bay ODP 1167	C	639-30	486	30	478	8	478	8	NA
Veevers et al. (2008)	Prydz Bay ODP 1167	C	639-32	1831	24	1770	32	1831	24	96.6685
Veevers et al. (2008)	Prydz Bay ODP 1167	C	639-33	795	26	791	16	791	16	99.4969
Veevers et al. (2008)	Prydz Bay ODP 1167	C	639-34	1017	18	1017	16	1017	18	100
Veevers et al. (2008)	Prydz Bay ODP 1167	C	639-36	1114	38	1109	22	1114	38	99.5512
Veevers et al. (2008)	Prydz Bay ODP 1167	C	639-37	856	26	826	18	826	18	96.4953
Veevers et al. (2008)	Prydz Bay ODP 1167	C	639-38	515	28	511	10	511	10	NA
Veevers et al. (2008)	Prydz Bay ODP 1167	C	639-39	625	114	543	12	543	12	NA
Veevers et al. (2008)	Prydz Bay ODP 1167	C	639-42	2789	54	1522	26	2789	54	54.5715
Veevers et al. (2008)	Prydz Bay ODP 1167	C	639-43	556	22	522	10	522	10	NA
Veevers et al. (2008)	Prydz Bay ODP 1167	C	639-44	503	26	502	10	502	10	NA
Veevers et al. (2008)	Prydz Bay ODP 1167	C	639-48	526	20	524	10	524	10	NA
Veevers et al. (2008)	Prydz Bay ODP 1167	C	639-49	642	20	643	12	643	12	100.156
Veevers et al. (2008)	Prydz Bay ODP 1167	C	639-50	1576	34	921	18	921	18	58.4391
Veevers et al. (2008)	Prydz Bay ODP 1167	C	639-51	935	22	931	18	931	18	99.5722
Veevers et al. (2008)	Prydz Bay ODP 1167	C	639-52	540	30	514	10	514	10	NA
Veevers et al. (2008)	Prydz Bay ODP 1167	C	639-53	589	40	506	10	506	10	NA
Veevers et al. (2008)	Prydz Bay ODP 1167	C	639-54	517	34	506	10	506	10	NA
Veevers et al. (2008)	Prydz Bay ODP 1167	C	639-55	537	36	513	12	513	12	NA
Veevers et al. (2008)	Prydz Bay ODP 1167	C	639-56	916	84	520	16	520	16	NA
Veevers et al. (2008)	Prydz Bay ODP 1167	C	639-57	493	26	490	10	490	10	NA
Veevers et al. (2008)	Prydz Bay ODP 1167	C	639-58	965	22	943	18	943	18	97.7202
Veevers et al. (2008)	Prydz Bay ODP 1167	C	639-59	1142	20	1141	22	1142	20	99.9124
Veevers et al. (2008)	Prydz Bay ODP 1167	C	639-60	1093	174	1043	22	1093	174	95.4254
Veevers et al. (2008)	Prydz Bay ODP 1167	C	639-64	1029	88	1039	20	1029	88	100.972
Veevers et al. (2008)	Prydz Bay ODP 1167	C	639-65	978	20	978	16	978	16	100
Veevers et al. (2008)	Prydz Bay ODP 1167	C	639-66	819	128	808	22	808	22	98.6569
Veevers et al. (2008)	Prydz Bay ODP 1167	C	639-67	973	20	971	16	971	16	99.7945
Veevers et al. (2008)	Prydz Bay ODP 1167	C	639-68	1466	40	1443	34	1466	40	98.4311
Veevers et al. (2008)	Prydz Bay ODP 1167	C	639-69	1077	76	1045	32	1077	76	97.0288
Veevers et al. (2008)	Prydz Bay ODP 1167	C	639-70	1121	238	411	8	411	8	NA
Veevers et al. (2008)	Prydz Bay ODP 1167	C	639-71	916	66	825	24	825	24	90.0655
Veevers et al. (2008)	Prydz Bay ODP 1167	C	639-72	546	52	540	12	540	12	NA
Veevers et al. (2008)	Prydz Bay ODP 1167	C	639-73	519	22	516	10	516	10	NA
Veevers et al. (2008)	Prydz Bay ODP 1167	C	639-74	1090	20	1072	20	1090	20	98.3486
Veevers et al. (2008)	Prydz Bay ODP 1167	C	639-75	779	22	779	14	779	14	100
Veevers et al. (2008)	Prydz Bay ODP 1167	C	639-76	3353	14	3033	44	3353	14	90.4563
Veevers et al. (2008)	Prydz Bay ODP 1167	C	639-77	593	20	590	10	590	10	NA
Veevers et al. (2008)	Prydz Bay ODP 1167	C	639-79	499	26	496	10	496	10	NA
Veevers et al. (2008)	Prydz Bay ODP 1167	C	639-80	974	22	973	18	973	18	99.8973
Veevers et al. (2008)	Prydz Bay ODP 1167	C	639-81	887	28	823	14	823	14	92.7847
Veevers et al. (2008)	Prydz Bay ODP 1167	C	639-84	957	34	729	16	729	16	76.1755
Veevers et al. (2008)	Prydz Bay ODP 1167	C	J619-01	605	18	597	10	597	10	NA
Veevers et al. (2008)	Prydz Bay ODP 1167	C	J619-03	499	36	495	10	495	10	NA
Veevers et al. (2008)	Prydz Bay ODP 1167	C	J619-04	540	20	538	10	538	10	NA
Veevers et al. (2008)	Prydz Bay ODP 1167	C	J619-05	3123	46	2962	44	3123	46	94.8447
Veevers et al. (2008)	Prydz Bay ODP 1167	C	J619-06	526	22	523	10	523	10	NA
Veevers et al. (2008)	Prydz Bay ODP 1167	C	J619-08	529	22	527	10	527	10	NA
Veevers et al. (2008)	Prydz Bay ODP 1167	C	J619-09	526	26	525	10	525	10	NA
Veevers et al. (2008)	Prydz Bay ODP 1167	C	J619-11	988	18	981	18	981	18	99.2915
Veevers et al. (2008)	Prydz Bay ODP 1167	C	J619-12	703	24	700	14	700	14	99.5733
Veevers et al. (2008)	Prydz Bay ODP 1167	C	J619-13	542	26	541	10	541	10	NA
Veevers et al. (2008)	Prydz Bay ODP 1167	C	J619-14	1086	22	1084	20	1086	22	99.8158
Veevers et al. (2008)	Prydz Bay ODP 1167	C	J619-15	508	38	499	12	499	12	NA
Veevers et al. (2008)	Prydz Bay ODP 1167	C	J619-16	520	22	506	8	506	8	NA
Veevers et al. (2008)	Prydz Bay ODP 1167	C	J619-17	899	18	879	16	879	16	97.7753
Veevers et al. (2008)	Prydz Bay ODP 1167	C	J619-18	793	34	782	16	782	16	98.6129
Veevers et al. (2008)	Prydz Bay ODP 1167	C	J619-19	508	28	484	8	484	8	NA
Veevers et al. (2008)	Prydz Bay ODP 1167	C	J619-20	2442	20	2383	42	2442	20	97.5839
Veevers et al. (2008)	Prydz Bay ODP 1167	C	J619-22	2258	86	2267	48	2258	86	100.399
Veevers et al. (2008)	Prydz Bay ODP 1167	C	J619-24	946	18	941	16	941	16	99.4715
Veevers et al. (2008)	Prydz Bay ODP 1167	C	J619-25	530	74	504	12	504	12	NA
Veevers et al. (2008)	Prydz Bay ODP 1167	C	J619-26	488	22	487	10	487	10	NA
Veevers et al. (2008)	Prydz Bay ODP 1167	C	J619-27	541	22	529	10	529	10	NA
Veevers et al. (2008)	Prydz Bay ODP 1167	C	J619-28	910	20	902	16	902	16	99.1209
Veevers et al. (2008)	Prydz Bay ODP 1167	C	J619-29	501	22	497	8	497	8	NA
Veevers et al. (2008)	Prydz Bay ODP 1167	C	J619-30	509	20	505	10	505	10	NA
Veevers et al. (2008)	Prydz Bay ODP 1167	C	J619-31	546	22	543	10	543	10	NA
Veevers et al. (2008)	Prydz Bay ODP 1167	C	J619-33	538	24	528	10	528	10	NA
Veevers et al. (2008)	Prydz Bay ODP 1167	C	J619-34	520	20	519	8	519	8	NA
Veevers et al. (2008)	Prydz Bay ODP 1167	C	J619-35	944	18	924	16	924	16	97.8814
Veevers et al. (2008)	Prydz Bay ODP 1167	C	J619-36	518	20	517	8	517	8	NA
Veevers et al. (2008)	Prydz Bay ODP 1167	C	J619-37	507	22	503	10	503	10	NA
Veevers et al. (2008)	Prydz Bay ODP 1167	C	J619-38	510	26	503	10	503	10	NA
Veevers et al. (2008)	Prydz Bay ODP 1167	C	J619-41	850	22	831	16	831	16	97.7647
Veevers et al. (2008)	Prydz Bay ODP 1167	C	J619-42	2741	16	2540	40	2741	16	92.6669
Veevers et al. (2008)	Prydz Bay ODP 1167	C	J619-43	549	38	487	8	487	8	NA
Veevers et al. (2008)	Prydz Bay ODP 1167	C	J619-44	951	24	945	16	945	16	99.3691
Veevers et al. (2008)	Prydz Bay ODP 1167	C	J619-45	508	20	495	8	495	8	NA
Veevers et al. (2008)	Prydz Bay ODP 1167	C	J619-46	500	26	495	10	495	10	NA
Veevers et al. (2008)	Prydz Bay ODP 1167	C	J619-47	941	20	928	16	928	16	98.6185
Veevers et al. (2008)	Prydz Bay ODP 1167	C	J619-48	500	34	498	10	498	10	NA
Veevers et al. (2008)	Prydz Bay ODP 1167	C	J619-49	516	28	510	10	510	10	NA
Veevers et al. (2008)	Prydz Bay ODP 1167	C	J619-50	521	30	518	10	518	10	NA
Veevers et al. (2008)	Prydz Bay ODP 1167	C	J619-52	524	20	525	10	525	10	NA
Veevers et al. (2008)	Prydz Bay ODP 1167	C	J619-54	538	20	537	10	537	10	NA
Veevers et al. (2008)	Prydz Bay ODP 1167	C	J619-55	588	26	564	12	564	12	NA
Veevers et al. (2008)	Prydz Bay ODP 1167	C	J619-57	608	28	608	12	608	12	100
Veevers et al. (2008)	Prydz Bay ODP 1167	C	J619-58	543	24	519	10	519	10	NA
Veevers et al. (2008)	Prydz Bay ODP 1167	C	J619-59	599	30	599	14	599	14	NA
Veevers et al. (2008)	Prydz Bay ODP 1167	C	J619-60	1068	82	1043	22	1068	82	97.6592
Veevers et al. (2008)	Prydz Bay ODP 1167	C	J619-62	522	28	523	10	523	10	NA
Veevers et al. (2008)	Prydz Bay ODP 1167	C	J619-63	816	26	812	16	812	16	99.5098
Veevers et al. (2008)	Prydz Bay ODP 1167	C	J619-67	909	22	909	18	909	18	100
Veevers et al. (2008)	Prydz Bay ODP 1167	C	J619-68	654	24	632	12	632	12	96.6361
Veevers et al. (2008)	Prydz Bay ODP 1167	C	J619-70	1309	22	1309	26	1309	22	100
Veevers et al. (2008)	Prydz Bay ODP 1167	C	J619-71	582	42	512	12	512	12	NA
Veevers et al. (2008)	Prydz Bay ODP 1167	C	J619-72	1857	20	1844	36	1857	20	99.2999
Veevers et al. (2008)	Prydz Bay ODP 1167	C	J619-73	769	24	769	14	769	14	100
Veevers et al. (2008)	Prydz Bay ODP 1167	C	J619-74	510	28	510	10	510	10	NA
Veevers et al. (2008)	Prydz Bay ODP 1167	C	J622-01	540	20	524	10	524	10	NA
Veevers et al. (2008)	Prydz Bay ODP 1167	C	J622-02	610	20	602	10	602	10	98.6885
Veevers et al. (2008)	Prydz Bay ODP 1167	C	J622-03	532	56	507	10	507	10	NA
Veevers et al. (2008)	Prydz Bay ODP 1167	C	J622-04	907	26	837	16	837	16	92.2822
Veevers et al. (2008)	Prydz Bay ODP 1167	C	J622-06	530	30	529	10	529	10	NA
Veevers et al. (2008)	Prydz Bay ODP 1167	C	J622-07	1023	24	1021	18	1023	24	99.8045
Veevers et al. (2008)	Prydz Bay ODP 1167	C	J622-10	529	26	528	10	528	10	NA
Veevers et al. (2008)	Prydz Bay ODP 1167	C	J622-12	529	38	520	12	520	12	NA
Veevers et al. (2008)	Prydz Bay ODP 1167	C	J622-13	598	24	571	12	571	12	NA
Veevers et al. (2008)	Prydz Bay ODP 1167	C	J622-14	548	20	547	10	547	10	NA
Veevers et al. (2008)	Prydz Bay ODP 1167	C	J622-15	512	22	511	10	511	10	NA
Veevers et al. (2008)	Prydz Bay ODP 1167	C	J622-16	526	26	507	10	507	10	NA
Veevers et al. (2008)	Prydz Bay ODP 1167	C	J622-18	960	18	958	16	958	16	99.7917
Veevers et al. (2008)	Prydz Bay ODP 1167	C	J622-19	942	20	942	16	942	16	100
Veevers et al. (2008)	Prydz Bay ODP 1167	C	J622-20	634	24	634	12	634	12	100
Veevers et al. (2008)	Prydz Bay ODP 1167	C	J622-21	501	24	500	10	500	10	NA
Veevers et al. (2008)	Prydz Bay ODP 1167	C	J622-23	540	28	516	10	516	10	NA
Veevers et al. (2008)	Prydz Bay ODP 1167	C	J622-24	549	20	545	10	545	10	NA
Veevers et al. (2008)	Prydz Bay ODP 1167	C	J622-27	1036	20	1026	20	1036	20	99.0347
Veevers et al. (2008)	Prydz Bay ODP 1167	C	J622-28	535	26	534	10	534	10	NA
Veevers et al. (2008)	Prydz Bay ODP 1167	C	J622-29	2296	16	2297	36	2296	16	100.044
Veevers et al. (2008)	Prydz Bay ODP 1167	C	J622-31	611	22	610	12	610	12	99.8363
Veevers et al. (2008)	Prydz Bay ODP 1167	C	J622-32	898	112	617	12	617	12	68.7082
Veevers et al. (2008)	Prydz Bay ODP 1167	C	J622-34	519	22	511	10	511	10	NA
Veevers et al. (2008)	Prydz Bay ODP 1167	C	J622-36	518	22	517	10	517	10	NA
Veevers et al. (2008)	Prydz Bay ODP 1167	C	J622-37	532	26	526	10	526	10	NA
Veevers et al. (2008)	Prydz Bay ODP 1167	C	J622-38	2084	24	2055	42	2084	24	98.6084
Veevers et al. (2008)	Prydz Bay ODP 1167	C	J622-40	536	22	532	10	532	10	NA
Veevers et al. (2008)	Prydz Bay ODP 1167	C	J622-41	697	34	697	16	697	16	100
Veevers et al. (2008)	Prydz Bay ODP 1167	C	J622-42	867	32	862	16	862	16	99.4233
Veevers et al. (2008)	Prydz Bay ODP 1167	C	J622-43	510	32	506	10	506	10	NA
Veevers et al. (2008)	Prydz Bay ODP 1167	C	J622-44	525	28	524	12	524	12	NA
Veevers et al. (2008)	Prydz Bay ODP 1167	C	J622-45	889	22	869	16	869	16	97.7503
Veevers et al. (2008)	Prydz Bay ODP 1167	C	J622-46	1006	20	1001	18	1006	20	99.503
Veevers et al. (2008)	Prydz Bay ODP 1167	C	J622-47	530	26	528	10	528	10	NA
Veevers et al. (2008)	Prydz Bay ODP 1167	C	J622-48	526	22	525	10	525	10	NA
Veevers et al. (2008)	Prydz Bay ODP 1167	C	J622-49	553	30	551	10	551	10	NA
Veevers et al. (2008)	Prydz Bay ODP 1167	C	J622-54	515	28	511	10	511	10	NA
Veevers et al. (2008)	Prydz Bay ODP 1167	C	J622-55	996	26	991	20	991	20	99.498
Veevers et al. (2008)	Prydz Bay ODP 1167	C	J622-56	522	52	516	10	516	10	NA
Veevers et al. (2008)	Prydz Bay ODP 1167	C	J622-57	793	18	782	14	782	14	98.6129
Veevers et al. (2008)	Prydz Bay ODP 1167	C	J622-58	1208	20	1205	22	1208	20	99.7517
Veevers et al. (2008)	Prydz Bay ODP 1167	C	J622-60	990	46	990	22	990	22	100
Veevers et al. (2008)	Prydz Bay ODP 1167	C	J622-61	913	20	907	16	907	16	99.3428
Veevers et al. (2008)	Prydz Bay ODP 1167	C	J622-62	678	34	677	16	677	16	99.8525
Veevers et al. (2008)	Prydz Bay ODP 1167	C	J622-63	635	32	629	14	629	14	99.0551
Veevers et al. (2008)	Prydz Bay ODP 1167	C	J622-64	535	20	534	10	534	10	NA
Veevers et al. (2008)	Prydz Bay ODP 1167	C	J622-65	534	24	511	10	511	10	NA
Veevers et al. (2008)	Prydz Bay ODP 1167	C	J622-66	1003	26	966	20	966	20	96.3111
Veevers et al. (2008)	Prydz Bay ODP 1167	C	J622-67	566	30	561	12	561	12	NA
Veevers et al. (2008)	Prydz Bay ODP 1167	C	J622-68	567	62	510	12	510	12	NA
Veevers et al. (2008)	Prydz Bay ODP 1167	C	J622-69	953	36	925	20	925	20	97.0619
Veevers et al. (2008)	Prydz Bay ODP 1167	C	J622-72	766	24	760	14	760	14	99.2167
Veevers et al. (2008)	Prydz Bay ODP 1167	C	J622-73	559	40	515	10	515	10	NA
Veevers et al. (2008)	Prydz Bay ODP 1167	C	J622-74	509	24	507	8	507	8	NA
Veevers et al. (2008)	Prydz Bay ODP 1167	C	J622-75	564	46	529	10	529	10	NA
Veevers et al. (2008)	Prydz Bay ODP 1167	C	J622-77	883	130	914	18	914	18	103.511
Veevers et al. (2008)	Prydz Bay ODP 1167	C	J622-79	793	18	789	14	789	14	99.4956
Veevers et al. (2008)	Prydz Bay ODP 1167	C	J622-80	2522	26	2503	52	2522	26	99.2466
Veevers et al. (2008)	Prydz Bay ODP 1167	C	J622-81	539	28	532	10	532	10	NA
Pierce et al. (2014)	Prydz Bay region site ID17	D	NBP01-01 JPC34-292_1	942.952	53.0474	903.173	57.2881	903.173	57.2881	95.7815
Pierce et al. (2014)	Prydz Bay region site ID17	D	NBP01-01 JPC34-292_10	993.942	23.5688	997.483	21.5218	997.483	21.5218	100.356
Pierce et al. (2014)	Prydz Bay region site ID17	D	NBP01-01 JPC34-292_100	869.727	14.7799	895.342	31.4509	895.342	31.4509	102.945
Pierce et al. (2014)	Prydz Bay region site ID17	D	NBP01-01 JPC34-292_11	555.65	16.1379	709.412	28.1487	709.412	28.1487	127.672
Pierce et al. (2014)	Prydz Bay region site ID17	D	NBP01-01 JPC34-292_12	956.831	32.727	931.75	35.2798	931.75	35.2798	97.3787
Pierce et al. (2014)	Prydz Bay region site ID17	D	NBP01-01 JPC34-292_15	1226.23	84.9601	1118.04	43.1784	1226.23	84.9601	91.1777
Pierce et al. (2014)	Prydz Bay region site ID17	D	NBP01-01 JPC34-292_19	2682.32	47.3084	2437.05	69.4089	2682.32	47.3084	90.856
Pierce et al. (2014)	Prydz Bay region site ID17	D	NBP01-01 JPC34-292_2	989.444	9.55591	973.663	24.9203	973.663	24.9203	98.4051
Pierce et al. (2014)	Prydz Bay region site ID17	D	NBP01-01 JPC34-292_20	649.353	21.33	645.27	19.3191	645.27	19.3191	99.3713
Pierce et al. (2014)	Prydz Bay region site ID17	D	NBP01-01 JPC34-292_21	1718.31	231.356	884.404	92.5596	884.404	92.5596	51.4695
Pierce et al. (2014)	Prydz Bay region site ID17	D	NBP01-01 JPC34-292_22	1026.21	20.9154	1028.76	18.9104	1026.21	20.9154	100.249
Pierce et al. (2014)	Prydz Bay region site ID17	D	NBP01-01 JPC34-292_24	573.909	12.0091	628.858	20.3654	628.858	20.3654	109.574
Pierce et al. (2014)	Prydz Bay region site ID17	D	NBP01-01 JPC34-292_25	1336.22	70.4433	1278.59	34.0071	1336.22	70.4433	95.6869
Pierce et al. (2014)	Prydz Bay region site ID17	D	NBP01-01 JPC34-292_27	718.447	57.3469	724.688	45.4788	724.688	45.4788	100.869
Pierce et al. (2014)	Prydz Bay region site ID17	D	NBP01-01 JPC34-292_28	756.887	60.5281	887.515	81.6225	887.515	81.6225	117.259
Pierce et al. (2014)	Prydz Bay region site ID17	D	NBP01-01 JPC34-292_29	814.033	26.6488	973.982	34.5781	973.982	34.5781	119.649
Pierce et al. (2014)	Prydz Bay region site ID17	D	NBP01-01 JPC34-292_3	884.04	30.3363	923.684	32.9988	923.684	32.9988	104.484
Pierce et al. (2014)	Prydz Bay region site ID17	D	NBP01-01 JPC34-292_30	576.155	16.1657	579.095	24.052	579.095	24.052	NA
Pierce et al. (2014)	Prydz Bay region site ID17	D	NBP01-01 JPC34-292_31	1099.25	23.9341	1083.86	24.7458	1099.25	23.9341	98.5995
Pierce et al. (2014)	Prydz Bay region site ID17	D	NBP01-01 JPC34-292_32	1016.18	64.2489	999.554	60.8934	999.554	60.8934	98.3639
Pierce et al. (2014)	Prydz Bay region site ID17	D	NBP01-01 JPC34-292_33	1175.84	71.4885	1147.99	27.0993	1175.84	71.4885	97.6311
Pierce et al. (2014)	Prydz Bay region site ID17	D	NBP01-01 JPC34-292_34	916.922	8.54697	915.964	14.2033	915.964	14.2033	99.8956
Pierce et al. (2014)	Prydz Bay region site ID17	D	NBP01-01 JPC34-292_35	570.301	20.8844	741.749	36.2268	741.749	36.2268	130.063
Pierce et al. (2014)	Prydz Bay region site ID17	D	NBP01-01 JPC34-292_36	801.091	21.9122	852.557	25.6198	852.557	25.6198	106.425
Pierce et al. (2014)	Prydz Bay region site ID17	D	NBP01-01 JPC34-292_37	745.752	18.2195	747.757	20.8881	747.757	20.8881	100.269
Pierce et al. (2014)	Prydz Bay region site ID17	D	NBP01-01 JPC34-292_39	909.714	20.0864	989.999	29.0036	989.999	29.0036	108.825
Pierce et al. (2014)	Prydz Bay region site ID17	D	NBP01-01 JPC34-292_4	1398.2	147.261	1164.42	77.1322	1398.2	147.261	83.2799
Pierce et al. (2014)	Prydz Bay region site ID17	D	NBP01-01 JPC34-292_40	970.041	33.3985	971.925	28.8166	971.925	28.8166	100.194
Pierce et al. (2014)	Prydz Bay region site ID17	D	NBP01-01 JPC34-292_41	1179.74	69.7413	1136.3	42.2063	1179.74	69.7413	96.3175
Pierce et al. (2014)	Prydz Bay region site ID17	D	NBP01-01 JPC34-292_42	1389.53	42.062	1236.3	27.2225	1389.53	42.062	88.9723
Pierce et al. (2014)	Prydz Bay region site ID17	D	NBP01-01 JPC34-292_43	542.116	9.35359	568.157	47.2701	568.157	47.2701	NA
Pierce et al. (2014)	Prydz Bay region site ID17	D	NBP01-01 JPC34-292_44	894.363	22.9136	993.511	38.6293	993.511	38.6293	111.086
Pierce et al. (2014)	Prydz Bay region site ID17	D	NBP01-01 JPC34-292_47	1074.18	29.0459	1057.46	45.2294	1074.18	29.0459	98.4435
Pierce et al. (2014)	Prydz Bay region site ID17	D	NBP01-01 JPC34-292_49	864.734	38.2303	996.587	47.2136	996.587	47.2136	115.248
Pierce et al. (2014)	Prydz Bay region site ID17	D	NBP01-01 JPC34-292_5	1087.4	45.7427	1084.67	46.4877	1087.4	45.7427	99.7489
Pierce et al. (2014)	Prydz Bay region site ID17	D	NBP01-01 JPC34-292_50	863.201	20.5443	866.554	22.0557	866.554	22.0557	100.389
Pierce et al. (2014)	Prydz Bay region site ID17	D	NBP01-01 JPC34-292_51	966.114	38.8854	957.274	34.3991	957.274	34.3991	99.0849
Pierce et al. (2014)	Prydz Bay region site ID17	D	NBP01-01 JPC34-292_53	535.581	10.4953	627.853	21.045	627.853	21.045	117.228
Pierce et al. (2014)	Prydz Bay region site ID17	D	NBP01-01 JPC34-292_54	572.276	25.9729	729.27	50.261	729.27	50.261	127.433
Pierce et al. (2014)	Prydz Bay region site ID17	D	NBP01-01 JPC34-292_55	553.496	32.1328	816.753	51.7543	816.753	51.7543	147.563
Pierce et al. (2014)	Prydz Bay region site ID17	D	NBP01-01 JPC34-292_56	1045.9	53.6452	1035.35	50.7573	1045.9	53.6452	98.9913
Pierce et al. (2014)	Prydz Bay region site ID17	D	NBP01-01 JPC34-292_57	1746.22	68.6204	892.354	30.8205	892.354	30.8205	51.1021
Pierce et al. (2014)	Prydz Bay region site ID17	D	NBP01-01 JPC34-292_58	975.944	20.0515	959.315	22.7617	959.315	22.7617	98.2961
Pierce et al. (2014)	Prydz Bay region site ID17	D	NBP01-01 JPC34-292_59	1589.17	104.182	929.412	48.7996	929.412	48.7996	58.4842
Pierce et al. (2014)	Prydz Bay region site ID17	D	NBP01-01 JPC34-292_6	551.918	20.7007	697.157	23.5173	697.157	23.5173	126.315
Pierce et al. (2014)	Prydz Bay region site ID17	D	NBP01-01 JPC34-292_60	931.425	14.8648	1019.89	60.4967	931.425	14.8648	109.498
Pierce et al. (2014)	Prydz Bay region site ID17	D	NBP01-01 JPC34-292_61	993.632	52.1639	1008.31	42.7266	993.632	52.1639	101.477
Pierce et al. (2014)	Prydz Bay region site ID17	D	NBP01-01 JPC34-292_62	698.091	23.3664	714.607	20.6748	714.607	20.6748	102.366
Pierce et al. (2014)	Prydz Bay region site ID17	D	NBP01-01 JPC34-292_64	715.45	26.7936	724.82	25.8388	724.82	25.8388	101.31
Pierce et al. (2014)	Prydz Bay region site ID17	D	NBP01-01 JPC34-292_65	954.152	18.6398	1021.43	29.2135	954.152	18.6398	107.051
Pierce et al. (2014)	Prydz Bay region site ID17	D	NBP01-01 JPC34-292_67	1026.24	43.2361	1061.04	34.7159	1026.24	43.2361	103.391
Pierce et al. (2014)	Prydz Bay region site ID17	D	NBP01-01 JPC34-292_68	1175.84	56.1986	1198.65	22.3997	1175.84	56.1986	101.94
Pierce et al. (2014)	Prydz Bay region site ID17	D	NBP01-01 JPC34-292_69	923.954	14.8447	911.879	17.4483	911.879	17.4483	98.6931
Pierce et al. (2014)	Prydz Bay region site ID17	D	NBP01-01 JPC34-292_72	1083.72	34.4889	1066.09	36.2335	1083.72	34.4889	98.3736
Pierce et al. (2014)	Prydz Bay region site ID17	D	NBP01-01 JPC34-292_73	591.159	29.4188	577.257	28.0744	577.257	28.0744	NA
Pierce et al. (2014)	Prydz Bay region site ID17	D	NBP01-01 JPC34-292_74	543.396	15.8836	547.695	23.4906	547.695	23.4906	NA
Pierce et al. (2014)	Prydz Bay region site ID17	D	NBP01-01 JPC34-292_75	527.511	8.10225	540.961	21.4094	540.961	21.4094	NA
Pierce et al. (2014)	Prydz Bay region site ID17	D	NBP01-01 JPC34-292_76	700.137	10.0611	808.31	17.9625	808.31	17.9625	115.45
Pierce et al. (2014)	Prydz Bay region site ID17	D	NBP01-01 JPC34-292_78	673.281	49.2292	770.826	47.7948	770.826	47.7948	114.488
Pierce et al. (2014)	Prydz Bay region site ID17	D	NBP01-01 JPC34-292_79	1322.89	116.854	1341.15	57.9826	1322.89	116.854	101.38
Pierce et al. (2014)	Prydz Bay region site ID17	D	NBP01-01 JPC34-292_8	973.191	44.1714	1032.86	52.7901	973.191	44.1714	106.132
Pierce et al. (2014)	Prydz Bay region site ID17	D	NBP01-01 JPC34-292_80	965.642	38.6143	972.049	46.8563	972.049	46.8563	100.663
Pierce et al. (2014)	Prydz Bay region site ID17	D	NBP01-01 JPC34-292_82	560.443	20.3423	598.064	36.4954	598.064	36.4954	NA
Pierce et al. (2014)	Prydz Bay region site ID17	D	NBP01-01 JPC34-292_83	977.826	33.2258	956.581	32.4124	956.581	32.4124	97.8273
Pierce et al. (2014)	Prydz Bay region site ID17	D	NBP01-01 JPC34-292_84	566.646	9.28201	614.199	11.496	614.199	11.496	108.392
Pierce et al. (2014)	Prydz Bay region site ID17	D	NBP01-01 JPC34-292_85	955.666	22.4128	948.832	22.3631	948.832	22.3631	99.2849
Pierce et al. (2014)	Prydz Bay region site ID17	D	NBP01-01 JPC34-292_86	494.563	25.8694	521.448	27.2769	521.448	27.2769	NA
Pierce et al. (2014)	Prydz Bay region site ID17	D	NBP01-01 JPC34-292_87	917.178	29.2967	981.477	27.4602	981.477	27.4602	107.011
Pierce et al. (2014)	Prydz Bay region site ID17	D	NBP01-01 JPC34-292_88	581.7	20.7691	627.059	26.9918	627.059	26.9918	107.798
Pierce et al. (2014)	Prydz Bay region site ID17	D	NBP01-01 JPC34-292_89	1083.07	81.2688	1038.26	73.5464	1083.07	81.2688	95.863
Pierce et al. (2014)	Prydz Bay region site ID17	D	NBP01-01 JPC34-292_9	847.188	21.5117	866.848	17.0598	866.848	17.0598	102.321
Pierce et al. (2014)	Prydz Bay region site ID17	D	NBP01-01 JPC34-292_91	1022.7	28.8264	1009.87	27.5959	1022.7	28.8264	98.7456
Pierce et al. (2014)	Prydz Bay region site ID17	D	NBP01-01 JPC34-292_92	1352.02	97.9697	1249.76	41.7895	1352.02	97.9697	92.4365
Pierce et al. (2014)	Prydz Bay region site ID17	D	NBP01-01 JPC34-292_93	959.961	18.011	962.321	31.7653	962.321	31.7653	100.246
Pierce et al. (2014)	Prydz Bay region site ID17	D	NBP01-01 JPC34-292_94	1033.18	60.0051	1026.48	42.4391	1033.18	60.0051	99.3519
Pierce et al. (2014)	Prydz Bay region site ID17	D	NBP01-01 JPC34-292_95	994.071	9.21219	1034.37	11.6182	994.071	9.21219	104.054
Pierce et al. (2014)	Prydz Bay region site ID17	D	NBP01-01 JPC34-292_97	932.397	37.5109	1016.82	100.513	932.397	37.5109	109.054
Pierce et al. (2014)	Prydz Bay region site ID17	D	NBP01-01 JPC34-292_99	971.414	34.5594	957.095	28.4358	957.095	28.4358	98.526
Pierce et al. (2014)	Prydz Bay region site ID17	D	NBP01-01 JPC34-345_1	509.174	42.8349	571.386	44.1485	571.386	44.1485	NA
Pierce et al. (2014)	Prydz Bay region site ID17	D	NBP01-01 JPC34-345_10	576.146	17.8507	733.267	23.9965	733.267	23.9965	127.271
Pierce et al. (2014)	Prydz Bay region site ID17	D	NBP01-01 JPC34-345_100	398.384	11.6566	483.955	26.6469	483.955	26.6469	NA
Pierce et al. (2014)	Prydz Bay region site ID17	D	NBP01-01 JPC34-345_101	563.208	24.8056	804.161	53.3887	804.161	53.3887	142.782
Pierce et al. (2014)	Prydz Bay region site ID17	D	NBP01-01 JPC34-345_102	934.559	43.6541	994.024	33.033	994.024	33.033	106.363
Pierce et al. (2014)	Prydz Bay region site ID17	D	NBP01-01 JPC34-345_103	506.028	9.22834	519.348	10.4527	519.348	10.4527	NA
Pierce et al. (2014)	Prydz Bay region site ID17	D	NBP01-01 JPC34-345_106	1856.61	60.7738	1363.16	46.8023	1856.61	60.7738	73.4222
Pierce et al. (2014)	Prydz Bay region site ID17	D	NBP01-01 JPC34-345_107	598.172	13.7126	826.923	55.9553	826.923	55.9553	138.242
Pierce et al. (2014)	Prydz Bay region site ID17	D	NBP01-01 JPC34-345_108	520.261	7.14678	541.239	12.2233	541.239	12.2233	NA
Pierce et al. (2014)	Prydz Bay region site ID17	D	NBP01-01 JPC34-345_109	965.866	71.5527	1034.69	54.1668	965.866	71.5527	107.125
Pierce et al. (2014)	Prydz Bay region site ID17	D	NBP01-01 JPC34-345_111	1109.12	51.224	1120.43	28.4407	1109.12	51.224	101.019
Pierce et al. (2014)	Prydz Bay region site ID17	D	NBP01-01 JPC34-345_112	1042.62	49.4098	1026.98	38.2608	1042.62	49.4098	98.4997
Pierce et al. (2014)	Prydz Bay region site ID17	D	NBP01-01 JPC34-345_113	532.398	11.8863	620.14	24.7125	620.14	24.7125	116.481
Pierce et al. (2014)	Prydz Bay region site ID17	D	NBP01-01 JPC34-345_114	533.932	12.0617	670.728	16.6677	670.728	16.6677	125.62
Pierce et al. (2014)	Prydz Bay region site ID17	D	NBP01-01 JPC34-345_115	883.309	34.2685	941.298	51.0842	941.298	51.0842	106.565
Pierce et al. (2014)	Prydz Bay region site ID17	D	NBP01-01 JPC34-345_116	1094.53	69.2137	1083.69	48.2725	1094.53	69.2137	99.0101
Pierce et al. (2014)	Prydz Bay region site ID17	D	NBP01-01 JPC34-345_117	1779.14	18.5827	1643.13	38.4506	1779.14	18.5827	92.3554
Pierce et al. (2014)	Prydz Bay region site ID17	D	NBP01-01 JPC34-345_119	903.62	11.9187	906.405	14.4501	906.405	14.4501	100.308
Pierce et al. (2014)	Prydz Bay region site ID17	D	NBP01-01 JPC34-345_12	2026.78	123.995	955.273	46.5506	955.273	46.5506	47.1326
Pierce et al. (2014)	Prydz Bay region site ID17	D	NBP01-01 JPC34-345_120	1452.62	54.2466	957.62	26.9268	957.62	26.9268	65.9235
Pierce et al. (2014)	Prydz Bay region site ID17	D	NBP01-01 JPC34-345_122	973.562	12.3971	974.323	14.1009	974.323	14.1009	100.078
Pierce et al. (2014)	Prydz Bay region site ID17	D	NBP01-01 JPC34-345_124	823.069	14.451	834.41	14.7208	834.41	14.7208	101.378
Pierce et al. (2014)	Prydz Bay region site ID17	D	NBP01-01 JPC34-345_126	585.956	14.8112	607.782	13.2831	607.782	13.2831	103.725
Pierce et al. (2014)	Prydz Bay region site ID17	D	NBP01-01 JPC34-345_129	536.746	38.3811	601.98	110.173	601.98	110.173	112.154
Pierce et al. (2014)	Prydz Bay region site ID17	D	NBP01-01 JPC34-345_13	2317.38	30.7176	2237.83	30.9745	2317.38	30.7176	96.5675
Pierce et al. (2014)	Prydz Bay region site ID17	D	NBP01-01 JPC34-345_15	674.866	30.397	862.907	30.6978	862.907	30.6978	127.864
Pierce et al. (2014)	Prydz Bay region site ID17	D	NBP01-01 JPC34-345_16	2032.2	35.9419	1957.93	43.7492	2032.2	35.9419	96.345
Pierce et al. (2014)	Prydz Bay region site ID17	D	NBP01-01 JPC34-345_17	621.259	16.7963	614.526	19.7648	614.526	19.7648	98.9163
Pierce et al. (2014)	Prydz Bay region site ID17	D	NBP01-01 JPC34-345_18	516.453	8.3924	516.448	10.3671	516.448	10.3671	NA
Pierce et al. (2014)	Prydz Bay region site ID17	D	NBP01-01 JPC34-345_19	568.66	18.8479	573.012	19.2067	573.012	19.2067	NA
Pierce et al. (2014)	Prydz Bay region site ID17	D	NBP01-01 JPC34-345_2	2023.27	31.8963	1834.29	88.3495	2023.27	31.8963	90.6598
Pierce et al. (2014)	Prydz Bay region site ID17	D	NBP01-01 JPC34-345_20	515.439	12.9593	591.323	15.05	591.323	15.05	NA
Pierce et al. (2014)	Prydz Bay region site ID17	D	NBP01-01 JPC34-345_22	1647.05	74.7928	1289.52	55.9904	1647.05	74.7928	78.2928
Pierce et al. (2014)	Prydz Bay region site ID17	D	NBP01-01 JPC34-345_23	572.067	28.4828	568.241	24.7703	568.241	24.7703	NA
Pierce et al. (2014)	Prydz Bay region site ID17	D	NBP01-01 JPC34-345_24	729.962	35.529	830.376	35.4856	830.376	35.4856	113.756
Pierce et al. (2014)	Prydz Bay region site ID17	D	NBP01-01 JPC34-345_25	693.42	21.7902	831.644	34.7187	831.644	34.7187	119.934
Pierce et al. (2014)	Prydz Bay region site ID17	D	NBP01-01 JPC34-345_27	831.693	49.1079	832.928	51.7182	832.928	51.7182	100.149
Pierce et al. (2014)	Prydz Bay region site ID17	D	NBP01-01 JPC34-345_28	851.248	20.5787	855.28	19.8372	855.28	19.8372	100.474
Pierce et al. (2014)	Prydz Bay region site ID17	D	NBP01-01 JPC34-345_29	2564.13	34.7993	2523.64	40.1096	2564.13	34.7993	98.4209
Pierce et al. (2014)	Prydz Bay region site ID17	D	NBP01-01 JPC34-345_30	714.737	59.4606	758.468	48.4573	758.468	48.4573	106.119
Pierce et al. (2014)	Prydz Bay region site ID17	D	NBP01-01 JPC34-345_34	2680.41	38.3777	2668.74	43.4914	2680.41	38.3777	99.5646
Pierce et al. (2014)	Prydz Bay region site ID17	D	NBP01-01 JPC34-345_35	2494.59	65.2076	2192.68	44.786	2494.59	65.2076	87.8973
Pierce et al. (2014)	Prydz Bay region site ID17	D	NBP01-01 JPC34-345_36	2856.41	56.0096	2840.21	41.6388	2856.41	56.0096	99.4329
Pierce et al. (2014)	Prydz Bay region site ID17	D	NBP01-01 JPC34-345_37	3102.21	38.58	3068.5	37.5094	3102.21	38.58	98.9135
Pierce et al. (2014)	Prydz Bay region site ID17	D	NBP01-01 JPC34-345_40	1657.77	346.672	847.098	117.009	847.098	117.009	51.0986
Pierce et al. (2014)	Prydz Bay region site ID17	D	NBP01-01 JPC34-345_41	1012.42	64.4857	1023.63	45.2923	1012.42	64.4857	101.108
Pierce et al. (2014)	Prydz Bay region site ID17	D	NBP01-01 JPC34-345_43	557.82	30.2683	646.894	50.2088	646.894	50.2088	115.968
Pierce et al. (2014)	Prydz Bay region site ID17	D	NBP01-01 JPC34-345_45	1868.15	55.4564	1616.41	57.5828	1868.15	55.4564	86.5243
Pierce et al. (2014)	Prydz Bay region site ID17	D	NBP01-01 JPC34-345_46	646.83	13.2616	697.221	35.864	697.221	35.864	107.791
Pierce et al. (2014)	Prydz Bay region site ID17	D	NBP01-01 JPC34-345_47	538.542	7.99611	620.434	10.0193	620.434	10.0193	115.206
Pierce et al. (2014)	Prydz Bay region site ID17	D	NBP01-01 JPC34-345_48	538.695	19.4373	553.707	18.6904	553.707	18.6904	NA
Pierce et al. (2014)	Prydz Bay region site ID17	D	NBP01-01 JPC34-345_49	2715.37	36.9425	2525	26.9479	2715.37	36.9425	92.9892
Pierce et al. (2014)	Prydz Bay region site ID17	D	NBP01-01 JPC34-345_50	549.472	8.14683	541.002	11.7253	541.002	11.7253	NA
Pierce et al. (2014)	Prydz Bay region site ID17	D	NBP01-01 JPC34-345_51	888.02	11.5049	895.297	16.2075	895.297	16.2075	100.819
Pierce et al. (2014)	Prydz Bay region site ID17	D	NBP01-01 JPC34-345_52	843.863	9.3009	848.611	16.6289	848.611	16.6289	100.563
Pierce et al. (2014)	Prydz Bay region site ID17	D	NBP01-01 JPC34-345_53	1698.5	118.645	1489.19	69.4	1698.5	118.645	87.6768
Pierce et al. (2014)	Prydz Bay region site ID17	D	NBP01-01 JPC34-345_55	2113.46	37.398	2114.72	23.4164	2113.46	37.398	100.059
Pierce et al. (2014)	Prydz Bay region site ID17	D	NBP01-01 JPC34-345_56	1931.54	51.3848	1160.11	33.4943	1931.54	51.3848	60.0616
Pierce et al. (2014)	Prydz Bay region site ID17	D	NBP01-01 JPC34-345_6	1275.59	77.0852	1243.5	36.6381	1275.59	77.0852	97.4842
Pierce et al. (2014)	Prydz Bay region site ID17	D	NBP01-01 JPC34-345_60	2396.1	66.0358	2360.12	61.0288	2396.1	66.0358	98.4983
Pierce et al. (2014)	Prydz Bay region site ID17	D	NBP01-01 JPC34-345_61	606.856	21.0415	722.963	28.218	722.963	28.218	119.133
Pierce et al. (2014)	Prydz Bay region site ID17	D	NBP01-01 JPC34-345_63	547.021	6.77968	556.888	10.4536	556.888	10.4536	NA
Pierce et al. (2014)	Prydz Bay region site ID17	D	NBP01-01 JPC34-345_64	946.426	39.9792	1001.02	42.1844	946.426	39.9792	105.768
Pierce et al. (2014)	Prydz Bay region site ID17	D	NBP01-01 JPC34-345_65	950.949	32.5442	946.525	25.1485	946.525	25.1485	99.5348
Pierce et al. (2014)	Prydz Bay region site ID17	D	NBP01-01 JPC34-345_66	891.212	9.86395	889.846	23.4848	889.846	23.4848	99.8468
Pierce et al. (2014)	Prydz Bay region site ID17	D	NBP01-01 JPC34-345_7	2748.13	43.238	2681.14	44.0888	2748.13	43.238	97.5622
Pierce et al. (2014)	Prydz Bay region site ID17	D	NBP01-01 JPC34-345_70	502.775	9.2068	517.895	13.2674	517.895	13.2674	NA
Pierce et al. (2014)	Prydz Bay region site ID17	D	NBP01-01 JPC34-345_72	552.662	10.0667	677.452	17.587	677.452	17.587	122.58
Pierce et al. (2014)	Prydz Bay region site ID17	D	NBP01-01 JPC34-345_73	1722.32	106.761	988.406	42.2194	988.406	42.2194	57.3879
Pierce et al. (2014)	Prydz Bay region site ID17	D	NBP01-01 JPC34-345_74	607.517	5.85271	662.545	42.3101	662.545	42.3101	109.058
Pierce et al. (2014)	Prydz Bay region site ID17	D	NBP01-01 JPC34-345_75	901.088	26.4504	917.449	22.7611	917.449	22.7611	101.816
Pierce et al. (2014)	Prydz Bay region site ID17	D	NBP01-01 JPC34-345_79	925.63	22.5236	938.989	19.7254	938.989	19.7254	101.443
Pierce et al. (2014)	Prydz Bay region site ID17	D	NBP01-01 JPC34-345_8	860.932	16.9763	861.788	19.2642	861.788	19.2642	100.099
Pierce et al. (2014)	Prydz Bay region site ID17	D	NBP01-01 JPC34-345_80	547.195	26.6085	669.27	84.0311	669.27	84.0311	122.309
Pierce et al. (2014)	Prydz Bay region site ID17	D	NBP01-01 JPC34-345_81	562.236	20.4191	828.625	42.3752	828.625	42.3752	147.38
Pierce et al. (2014)	Prydz Bay region site ID17	D	NBP01-01 JPC34-345_84	923.137	9.7178	921.71	12.4702	921.71	12.4702	99.8455
Pierce et al. (2014)	Prydz Bay region site ID17	D	NBP01-01 JPC34-345_85	1769.5	76.4019	1126.64	46.3223	1769.5	76.4019	63.6696
Pierce et al. (2014)	Prydz Bay region site ID17	D	NBP01-01 JPC34-345_86	2073.64	29.8177	1361.92	21.5034	2073.64	29.8177	65.6779
Pierce et al. (2014)	Prydz Bay region site ID17	D	NBP01-01 JPC34-345_87	2687.82	34.7179	2547.8	38.5093	2687.82	34.7179	94.7906
Pierce et al. (2014)	Prydz Bay region site ID17	D	NBP01-01 JPC34-345_88	3140.14	26.3826	2935.44	25.682	3140.14	26.3826	93.4811
Pierce et al. (2014)	Prydz Bay region site ID17	D	NBP01-01 JPC34-345_89	924	11.7424	934.618	24.5595	934.618	24.5595	101.149
Pierce et al. (2014)	Prydz Bay region site ID17	D	NBP01-01 JPC34-345_9	894.05	13.2357	906.516	12.313	906.516	12.313	101.394
Pierce et al. (2014)	Prydz Bay region site ID17	D	NBP01-01 JPC34-345_90	2727.8	34.7556	2736.86	22.1132	2727.8	34.7556	100.332
Pierce et al. (2014)	Prydz Bay region site ID17	D	NBP01-01 JPC34-345_92	532.54	6.52783	564.147	9.71015	564.147	9.71015	NA
Pierce et al. (2014)	Prydz Bay region site ID17	D	NBP01-01 JPC34-345_93	610.915	5.82861	614.991	6.5669	614.991	6.5669	100.667
Pierce et al. (2014)	Prydz Bay region site ID17	D	NBP01-01 JPC34-345_96	1643.96	215.974	844.103	68.416	844.103	68.416	51.3456
Pierce et al. (2014)	Prydz Bay region site ID17	D	NBP01-01 JPC34-345_97	1153.83	36.5497	1176.13	49.3886	1153.83	36.5497	101.933
Pierce et al. (2014)	Prydz Bay region site ID17	D	NBP01-01 JPC34-345_98	2753.93	67.8936	2675.51	83.5211	2753.93	67.8936	97.1522
Pierce et al. (2014)	Prydz Bay region site ID17	D	NBP01-01 JPC34-345_99	634.235	7.74607	680.498	11.3928	680.498	11.3928	107.294
Pierce et al. (2014)	Prydz Bay region site ID17	D	NBP01-01 JPC34-70_1	917.498	24.3151	924.886	59.8002	924.886	59.8002	100.805
Pierce et al. (2014)	Prydz Bay region site ID17	D	NBP01-01 JPC34-70_10	2535.34	45.9377	623.308	27.7121	623.308	27.7121	24.5848
Pierce et al. (2014)	Prydz Bay region site ID17	D	NBP01-01 JPC34-70_11	2003.4	45.9277	621.529	27.0272	621.529	27.0272	31.0237
Pierce et al. (2014)	Prydz Bay region site ID17	D	NBP01-01 JPC34-70_12	873.135	73.8054	496.563	5.03837	496.563	5.03837	NA
Pierce et al. (2014)	Prydz Bay region site ID17	D	NBP01-01 JPC34-70_13	632.45	111.45	634.791	52.5401	634.791	52.5401	100.37
Pierce et al. (2014)	Prydz Bay region site ID17	D	NBP01-01 JPC34-70_14	480.228	33.8187	471.704	10.8284	471.704	10.8284	NA
Pierce et al. (2014)	Prydz Bay region site ID17	D	NBP01-01 JPC34-70_15	1998.45	48.6926	2000.59	38.864	1998.45	48.6926	100.107
Pierce et al. (2014)	Prydz Bay region site ID17	D	NBP01-01 JPC34-70_16	1898.54	82.038	518.394	16.4302	518.394	16.4302	NA
Pierce et al. (2014)	Prydz Bay region site ID17	D	NBP01-01 JPC34-70_17	2039.2	30.5966	1798.94	21.8237	2039.2	30.5966	88.2183
Pierce et al. (2014)	Prydz Bay region site ID17	D	NBP01-01 JPC34-70_18	1194.23	101.662	733.246	94.9944	733.246	94.9944	61.3991
Pierce et al. (2014)	Prydz Bay region site ID17	D	NBP01-01 JPC34-70_19	915.466	149.636	678.69	83.6727	678.69	83.6727	74.136
Pierce et al. (2014)	Prydz Bay region site ID17	D	NBP01-01 JPC34-70_2	1785.32	69.6718	551.002	21.6441	551.002	21.6441	NA
Pierce et al. (2014)	Prydz Bay region site ID17	D	NBP01-01 JPC34-70_20	2443.25	96.0795	586.404	22.0342	586.404	22.0342	NA
Pierce et al. (2014)	Prydz Bay region site ID17	D	NBP01-01 JPC34-70_21	3876.27	1903.36	956.813	71.8089	956.813	71.8089	24.6838
Pierce et al. (2014)	Prydz Bay region site ID17	D	NBP01-01 JPC34-70_22	2450.19	27.2594	2317.69	49.106	2450.19	27.2594	94.5919
Pierce et al. (2014)	Prydz Bay region site ID17	D	NBP01-01 JPC34-70_23	1092.39	32.5028	978.732	16.6121	978.732	16.6121	89.5951
Pierce et al. (2014)	Prydz Bay region site ID17	D	NBP01-01 JPC34-70_24	1281.76	71.7412	1209.38	47.9295	1281.76	71.7412	94.3532
Pierce et al. (2014)	Prydz Bay region site ID17	D	NBP01-01 JPC34-70_25	1248.92	95.0072	436.899	19.4123	436.899	19.4123	NA
Pierce et al. (2014)	Prydz Bay region site ID17	D	NBP01-01 JPC34-70_26	557.151	81.5914	545.229	12.6455	545.229	12.6455	NA
Pierce et al. (2014)	Prydz Bay region site ID17	D	NBP01-01 JPC34-70_27	1121.93	68.2655	534.621	6.30631	534.621	6.30631	NA
Pierce et al. (2014)	Prydz Bay region site ID17	D	NBP01-01 JPC34-70_28	2265.11	82.7773	1078.99	27.1514	2265.11	82.7773	47.6354
Pierce et al. (2014)	Prydz Bay region site ID17	D	NBP01-01 JPC34-70_29	517.353	85.4381	568.493	11.4369	568.493	11.4369	NA
Pierce et al. (2014)	Prydz Bay region site ID17	D	NBP01-01 JPC34-70_3	1260.83	97.0103	583.973	20.4866	583.973	20.4866	NA
Pierce et al. (2014)	Prydz Bay region site ID17	D	NBP01-01 JPC34-70_30	1351.06	87.0419	476.522	8.43718	476.522	8.43718	NA
Pierce et al. (2014)	Prydz Bay region site ID17	D	NBP01-01 JPC34-70_31	658.729	67.1352	586.236	55.6222	586.236	55.6222	NA
Pierce et al. (2014)	Prydz Bay region site ID17	D	NBP01-01 JPC34-70_32	1352.14	208.018	1361.02	126.703	1352.14	208.018	100.657
Pierce et al. (2014)	Prydz Bay region site ID17	D	NBP01-01 JPC34-70_33	1344.3	59.6555	605.715	20.301	605.715	20.301	45.0581
Pierce et al. (2014)	Prydz Bay region site ID17	D	NBP01-01 JPC34-70_34	1565.48	59.057	766.336	44.2915	766.336	44.2915	48.9522
Pierce et al. (2014)	Prydz Bay region site ID17	D	NBP01-01 JPC34-70_35	715.073	73.882	604.446	43.5101	604.446	43.5101	84.5292
Pierce et al. (2014)	Prydz Bay region site ID17	D	NBP01-01 JPC34-70_36	2510.78	58.8588	861.696	26.1674	861.696	26.1674	34.3198
Pierce et al. (2014)	Prydz Bay region site ID17	D	NBP01-01 JPC34-70_37	668.027	120.746	496.728	15.4975	496.728	15.4975	NA
Pierce et al. (2014)	Prydz Bay region site ID17	D	NBP01-01 JPC34-70_38	675.527	62.4294	549.181	5.26438	549.181	5.26438	NA
Pierce et al. (2014)	Prydz Bay region site ID17	D	NBP01-01 JPC34-70_39	1084.44	41.208	1070.62	24.5424	1084.44	41.208	98.7264
Pierce et al. (2014)	Prydz Bay region site ID17	D	NBP01-01 JPC34-70_4	984.412	92.4714	927.665	57.6824	927.665	57.6824	94.2354
Pierce et al. (2014)	Prydz Bay region site ID17	D	NBP01-01 JPC34-70_40	1191.21	31.4357	1191.55	53.065	1191.21	31.4357	100.029
Pierce et al. (2014)	Prydz Bay region site ID17	D	NBP01-01 JPC34-70_41	1399.84	125.475	1450.55	234.163	1399.84	125.475	103.623
Pierce et al. (2014)	Prydz Bay region site ID17	D	NBP01-01 JPC34-70_42	573.911	67.6521	635.121	67.0609	635.121	67.0609	110.666
Pierce et al. (2014)	Prydz Bay region site ID17	D	NBP01-01 JPC34-70_43	3313.77	57.1183	598.754	38.4751	598.754	38.4751	NA
Pierce et al. (2014)	Prydz Bay region site ID17	D	NBP01-01 JPC34-70_44	937.955	47.398	938.494	13.445	938.494	13.445	100.057
Pierce et al. (2014)	Prydz Bay region site ID17	D	NBP01-01 JPC34-70_45	2680.28	60.8918	1114.84	76.7785	2680.28	60.8918	41.5942
Pierce et al. (2014)	Prydz Bay region site ID17	D	NBP01-01 JPC34-70_46	1320.16	216.26	702.429	38.2743	702.429	38.2743	53.2079
Pierce et al. (2014)	Prydz Bay region site ID17	D	NBP01-01 JPC34-70_47	981.941	73.1393	942.203	27.8006	942.203	27.8006	95.9531
Pierce et al. (2014)	Prydz Bay region site ID17	D	NBP01-01 JPC34-70_48	631.251	45.0954	556.356	5.33024	556.356	5.33024	NA
Pierce et al. (2014)	Prydz Bay region site ID17	D	NBP01-01 JPC34-70_49	913.922	73.0865	932.985	35.9403	932.985	35.9403	102.086
Pierce et al. (2014)	Prydz Bay region site ID17	D	NBP01-01 JPC34-70_5	1334.34	104.509	499.793	20.6845	499.793	20.6845	NA
Pierce et al. (2014)	Prydz Bay region site ID17	D	NBP01-01 JPC34-70_50	1016.18	45.5944	1040.14	20.6805	1016.18	45.5944	102.358
Pierce et al. (2014)	Prydz Bay region site ID17	D	NBP01-01 JPC34-70_51	3392.76	119.981	703.487	96.3853	703.487	96.3853	20.7349
Pierce et al. (2014)	Prydz Bay region site ID17	D	NBP01-01 JPC34-70_52	0	1955.46	1705.44	130.427	0	1955.46	#DIV/0!
Pierce et al. (2014)	Prydz Bay region site ID17	D	NBP01-01 JPC34-70_53	2659.02	56.4425	592.429	19.9522	592.429	19.9522	NA
Pierce et al. (2014)	Prydz Bay region site ID17	D	NBP01-01 JPC34-70_54	1442.97	68.1996	811.323	45.0277	811.323	45.0277	56.226
Pierce et al. (2014)	Prydz Bay region site ID17	D	NBP01-01 JPC34-70_55	799.929	114.281	461.918	12.819	461.918	12.819	NA
Pierce et al. (2014)	Prydz Bay region site ID17	D	NBP01-01 JPC34-70_56	1667.57	253.328	1620.66	301.707	1667.57	253.328	97.1873
Pierce et al. (2014)	Prydz Bay region site ID17	D	NBP01-01 JPC34-70_57	1330.93	19.371	1333.7	27.1584	1330.93	19.371	100.208
Pierce et al. (2014)	Prydz Bay region site ID17	D	NBP01-01 JPC34-70_58	3192.36	104.029	834.329	44.4966	834.329	44.4966	26.1352
Pierce et al. (2014)	Prydz Bay region site ID17	D	NBP01-01 JPC34-70_59	932.949	32.0114	577.611	19.5585	577.611	19.5585	NA
Pierce et al. (2014)	Prydz Bay region site ID17	D	NBP01-01 JPC34-70_6	1254.19	55.2095	554.091	8.07124	554.091	8.07124	NA
Pierce et al. (2014)	Prydz Bay region site ID17	D	NBP01-01 JPC34-70_60	936.088	133.877	863.848	29.8101	863.848	29.8101	92.2828
Pierce et al. (2014)	Prydz Bay region site ID17	D	NBP01-01 JPC34-70_61	1023.56	82.6121	1004.32	19.2641	1023.56	82.6121	98.1207
Pierce et al. (2014)	Prydz Bay region site ID17	D	NBP01-01 JPC34-70_62	890.759	79.1565	933.972	10.6289	933.972	10.6289	104.851
Pierce et al. (2014)	Prydz Bay region site ID17	D	NBP01-01 JPC34-70_63	3194.39	68.0401	1202.91	47.465	3194.39	68.0401	37.657
Pierce et al. (2014)	Prydz Bay region site ID17	D	NBP01-01 JPC34-70_64	717.187	141.21	702.697	138.474	702.697	138.474	97.9796
Pierce et al. (2014)	Prydz Bay region site ID17	D	NBP01-01 JPC34-70_65	1555.62	49.8809	520.562	8.16632	520.562	8.16632	NA
Pierce et al. (2014)	Prydz Bay region site ID17	D	NBP01-01 JPC34-70_66	2660.52	113.095	618.647	15.8051	618.647	15.8051	23.2529
Pierce et al. (2014)	Prydz Bay region site ID17	D	NBP01-01 JPC34-70_67	373.393	192.374	492.523	53.7124	492.523	53.7124	NA
Pierce et al. (2014)	Prydz Bay region site ID17	D	NBP01-01 JPC34-70_68	1350.39	76.713	944.86	24.4211	944.86	24.4211	69.9693
Pierce et al. (2014)	Prydz Bay region site ID17	D	NBP01-01 JPC34-70_69	2020.92	111.653	563.934	24.1638	563.934	24.1638	NA
Pierce et al. (2014)	Prydz Bay region site ID17	D	NBP01-01 JPC34-70_7	1071.96	71.2331	920.037	27.0848	920.037	27.0848	85.8276
Pierce et al. (2014)	Prydz Bay region site ID17	D	NBP01-01 JPC34-70_70	1989.74	71.3487	1836.45	167.483	1989.74	71.3487	92.296
Pierce et al. (2014)	Prydz Bay region site ID17	D	NBP01-01 JPC34-70_71	570.571	30.905	545.556	10.907	545.556	10.907	NA
Pierce et al. (2014)	Prydz Bay region site ID17	D	NBP01-01 JPC34-70_72	1092.3	32.2919	1068.77	20.2281	1092.3	32.2919	97.8454
Pierce et al. (2014)	Prydz Bay region site ID17	D	NBP01-01 JPC34-70_73	583.404	152.768	564.099	24.558	564.099	24.558	NA
Pierce et al. (2014)	Prydz Bay region site ID17	D	NBP01-01 JPC34-70_74	2294.34	33.5721	2139.44	111.615	2294.34	33.5721	93.2487
Pierce et al. (2014)	Prydz Bay region site ID17	D	NBP01-01 JPC34-70_75	3633.69	79.3416	1074.56	41.1699	3633.69	79.3416	29.572
Pierce et al. (2014)	Prydz Bay region site ID17	D	NBP01-01 JPC34-70_76	1370.39	77.0144	519.565	15.6157	519.565	15.6157	NA
Pierce et al. (2014)	Prydz Bay region site ID17	D	NBP01-01 JPC34-70_77	2019.96	72.2506	788.654	33.1012	788.654	33.1012	39.0431
Pierce et al. (2014)	Prydz Bay region site ID17	D	NBP01-01 JPC34-70_78	2538.05	52.3543	1062.01	12.6732	2538.05	52.3543	41.8436
Pierce et al. (2014)	Prydz Bay region site ID17	D	NBP01-01 JPC34-70_79	2766.52	79.7995	1644.05	131.144	2766.52	79.7995	59.4268
Pierce et al. (2014)	Prydz Bay region site ID17	D	NBP01-01 JPC34-70_8	857.218	109.5	536.935	8.48122	536.935	8.48122	NA
Pierce et al. (2014)	Prydz Bay region site ID17	D	NBP01-01 JPC34-70_80	1583.15	397.579	1186.4	64.4419	1583.15	397.579	74.9396
Pierce et al. (2014)	Prydz Bay region site ID17	D	NBP01-01 JPC34-70_81	1131.13	84.6874	482.441	16.1988	482.441	16.1988	NA
Pierce et al. (2014)	Prydz Bay region site ID17	D	NBP01-01 JPC34-70_82	1653.14	95.8378	893.372	13.4878	893.372	13.4878	54.0408
Pierce et al. (2014)	Prydz Bay region site ID17	D	NBP01-01 JPC34-70_83	2793.84	89.2832	2276.41	136.379	2793.84	89.2832	81.4797
Pierce et al. (2014)	Prydz Bay region site ID17	D	NBP01-01 JPC34-70_84	756.754	117.053	529.659	40.7317	529.659	40.7317	NA
Pierce et al. (2014)	Prydz Bay region site ID17	D	NBP01-01 JPC34-70_85	2150.81	64.1159	572.43	19.7944	572.43	19.7944	NA
Pierce et al. (2014)	Prydz Bay region site ID17	D	NBP01-01 JPC34-70_86	2213.57	40.2469	758.699	27.3822	758.699	27.3822	34.275
Pierce et al. (2014)	Prydz Bay region site ID17	D	NBP01-01 JPC34-70_87	2916.27	56.8757	2970.74	572.381	2916.27	56.8757	101.868
Pierce et al. (2014)	Prydz Bay region site ID17	D	NBP01-01 JPC34-70_88	3142.86	71.5646	533.319	36.0217	533.319	36.0217	NA
Pierce et al. (2014)	Prydz Bay region site ID17	D	NBP01-01 JPC34-70_89	3699.34	122.196	814.927	44.1232	814.927	44.1232	22.029
Pierce et al. (2014)	Prydz Bay region site ID17	D	NBP01-01 JPC34-70_9	2668.99	152.37	2534.88	232.588	2668.99	152.37	94.975
Pierce et al. (2014)	Prydz Bay region site ID17	D	NBP01-01 JPC34-70_90	3445.47	15.5192	2732.01	76.0013	3445.47	15.5192	79.2927
Pierce et al. (2014)	Prydz Bay region site ID17	D	NBP01-01 JPC34-70_91	976.186	50.9632	974.548	12.4261	974.548	12.4261	99.8322
Veevers et al. (2008)	Prydz Bay ODP 1166	E	166AL-01	933	22	932	20	932	20	99.8928
Veevers et al. (2008)	Prydz Bay ODP 1166	E	166AL-02	1467	20	1396	26	1467	20	95.1602
Veevers et al. (2008)	Prydz Bay ODP 1166	E	166AL-03	607	22	608	12	608	12	100.165
Veevers et al. (2008)	Prydz Bay ODP 1166	E	166AL-04	863	142	895	20	895	20	103.708
Veevers et al. (2008)	Prydz Bay ODP 1166	E	166AL-05	515	84	513	12	513	12	NA
Veevers et al. (2008)	Prydz Bay ODP 1166	E	166AL-06	865	24	865	18	865	18	100
Veevers et al. (2008)	Prydz Bay ODP 1166	E	166AL-07	551	22	550	12	550	12	NA
Veevers et al. (2008)	Prydz Bay ODP 1166	E	166AL-08	545	24	544	12	544	12	NA
Veevers et al. (2008)	Prydz Bay ODP 1166	E	166AL-09	536	32	533	12	533	12	NA
Veevers et al. (2008)	Prydz Bay ODP 1166	E	166AL-10	544	22	541	12	541	12	NA
Veevers et al. (2008)	Prydz Bay ODP 1166	E	166AL-11	587	26	591	14	591	14	NA
Veevers et al. (2008)	Prydz Bay ODP 1166	E	166AL-12	2021	18	1888	36	2021	18	93.4191
Veevers et al. (2008)	Prydz Bay ODP 1166	E	166AL-13	1036	94	853	18	853	18	82.3359
Veevers et al. (2008)	Prydz Bay ODP 1166	E	166AL-14	526	58	518	12	518	12	NA
Veevers et al. (2008)	Prydz Bay ODP 1166	E	166AL-15	906	34	897	20	897	20	99.0066
Veevers et al. (2008)	Prydz Bay ODP 1166	E	166AL-16	1439	20	1165	24	1439	20	80.959
Veevers et al. (2008)	Prydz Bay ODP 1166	E	166AL-17	552	60	542	12	542	12	NA
Veevers et al. (2008)	Prydz Bay ODP 1166	E	166AL-21	537	32	525	12	525	12	NA
Veevers et al. (2008)	Prydz Bay ODP 1166	E	166AL-22	537	38	533	12	533	12	NA
Veevers et al. (2008)	Prydz Bay ODP 1166	E	166AL-23	527	40	522	12	522	12	NA
Veevers et al. (2008)	Prydz Bay ODP 1166	E	166AL-25	1023	22	987	20	987	20	96.4809
Veevers et al. (2008)	Prydz Bay ODP 1166	E	166AL-26	529	24	529	12	529	12	NA
Veevers et al. (2008)	Prydz Bay ODP 1166	E	166AL-27	614	26	613	14	613	14	99.8371
Veevers et al. (2008)	Prydz Bay ODP 1166	E	166AL-28	538	22	532	12	532	12	NA
Veevers et al. (2008)	Prydz Bay ODP 1166	E	166AL-30	534	24	526	12	526	12	NA
Veevers et al. (2008)	Prydz Bay ODP 1166	E	166AL-31	908	80	889	24	889	24	97.9075
Veevers et al. (2008)	Prydz Bay ODP 1166	E	166AL-32	595	24	592	12	592	12	NA
Veevers et al. (2008)	Prydz Bay ODP 1166	E	166AL-33	626	22	626	14	626	14	100
Veevers et al. (2008)	Prydz Bay ODP 1166	E	166AL-35	590	24	589	12	589	12	NA
Veevers et al. (2008)	Prydz Bay ODP 1166	E	166AL-36	580	24	579	12	579	12	NA
Veevers et al. (2008)	Prydz Bay ODP 1166	E	166AL-37	3412	18	3258	64	3412	18	95.4865
Veevers et al. (2008)	Prydz Bay ODP 1166	E	166AL-38	910	26	910	20	910	20	100
Veevers et al. (2008)	Prydz Bay ODP 1166	E	166AL-39	1072	22	1071	22	1072	22	99.9067
Veevers et al. (2008)	Prydz Bay ODP 1166	E	166AL-40	550	24	542	12	542	12	NA
Veevers et al. (2008)	Prydz Bay ODP 1166	E	166AL-41	557	28	552	12	552	12	NA
Veevers et al. (2008)	Prydz Bay ODP 1166	E	166AL-43	562	28	561	14	561	14	NA
Veevers et al. (2008)	Prydz Bay ODP 1166	E	166AL-44	1135	22	1102	24	1135	22	97.0925
Veevers et al. (2008)	Prydz Bay ODP 1166	E	166AL-45	1938	100	1900	46	1938	100	98.0392
Veevers et al. (2008)	Prydz Bay ODP 1166	E	166AL-46	640	26	635	14	635	14	99.2188
Veevers et al. (2008)	Prydz Bay ODP 1166	E	166AL-48	546	24	543	12	543	12	NA
Veevers et al. (2008)	Prydz Bay ODP 1166	E	166AL-51	697	26	688	14	688	14	98.7088
Veevers et al. (2008)	Prydz Bay ODP 1166	E	166AL-52	1409	554	543	22	543	22	NA
Veevers et al. (2008)	Prydz Bay ODP 1166	E	166AL-53	786	28	727	18	727	18	92.4936
Veevers et al. (2008)	Prydz Bay ODP 1166	E	166AL-54	1924	20	1887	42	1924	20	98.0769
Veevers et al. (2008)	Prydz Bay ODP 1166	E	166AL-55	2719	66	2641	52	2719	66	97.1313
Veevers et al. (2008)	Prydz Bay ODP 1166	E	166AL-56	886	66	886	22	886	22	100
Veevers et al. (2008)	Prydz Bay ODP 1166	E	166AL-57	552	24	541	12	541	12	NA
Veevers et al. (2008)	Prydz Bay ODP 1166	E	166AL-58	936	22	930	20	930	20	99.359
Veevers et al. (2008)	Prydz Bay ODP 1166	E	166AL-59	895	24	845	18	845	18	94.4134
Veevers et al. (2008)	Prydz Bay ODP 1166	E	166AL-60	526	24	526	12	526	12	NA
Veevers et al. (2008)	Prydz Bay ODP 1166	E	166AL-62	616	24	615	14	615	14	99.8377
Veevers et al. (2008)	Prydz Bay ODP 1166	E	166AL-63	528	24	528	12	528	12	NA
Veevers et al. (2008)	Prydz Bay ODP 1166	E	166AL-64	535	26	521	12	521	12	NA
Veevers et al. (2008)	Prydz Bay ODP 1166	E	166AL-65	894	22	880	20	880	20	98.434
Veevers et al. (2008)	Prydz Bay ODP 1166	E	166AL-66	537	26	531	12	531	12	NA
Veevers et al. (2008)	Prydz Bay ODP 1166	E	166AL-67	2208	20	2174	46	2208	20	98.4601
Veevers et al. (2008)	Prydz Bay ODP 1166	E	166AL-68	916	22	916	20	916	20	100
Veevers et al. (2008)	Prydz Bay ODP 1166	E	166AL-69	3021	62	2910	60	3021	62	96.3257
Veevers et al. (2008)	Prydz Bay ODP 1166	E	166AL-70	1102	22	1102	24	1102	22	100
Veevers et al. (2008)	Prydz Bay ODP 1166	E	166AL-71	536	24	535	12	535	12	NA
Veevers et al. (2008)	Prydz Bay ODP 1166	E	166AU-01	946	24	921	18	921	18	97.3573
Veevers et al. (2008)	Prydz Bay ODP 1166	E	166AU-02	3360	18	3320	64	3360	18	98.8095
Veevers et al. (2008)	Prydz Bay ODP 1166	E	166AU-03	558	22	553	12	553	12	NA
Veevers et al. (2008)	Prydz Bay ODP 1166	E	166AU-04	653	22	653	14	653	14	100
Veevers et al. (2008)	Prydz Bay ODP 1166	E	166AU-05	530	22	529	10	529	10	NA
Veevers et al. (2008)	Prydz Bay ODP 1166	E	166AU-06	712	28	711	16	711	16	99.8596
Veevers et al. (2008)	Prydz Bay ODP 1166	E	166AU-08	2054	20	2045	40	2054	20	99.5618
Veevers et al. (2008)	Prydz Bay ODP 1166	E	166AU-09	918	30	888	20	888	20	96.732
Veevers et al. (2008)	Prydz Bay ODP 1166	E	166AU-10	866	34	832	18	832	18	96.0739
Veevers et al. (2008)	Prydz Bay ODP 1166	E	166AU-11	597	44	540	12	540	12	NA
Veevers et al. (2008)	Prydz Bay ODP 1166	E	166AU-12	2707	20	2706	54	2707	20	99.9631
Veevers et al. (2008)	Prydz Bay ODP 1166	E	166AU-13	538	26	535	12	535	12	NA
Veevers et al. (2008)	Prydz Bay ODP 1166	E	166AU-14	605	22	605	12	605	12	100
Veevers et al. (2008)	Prydz Bay ODP 1166	E	166AU-15	866	54	722	18	722	18	83.3718
Veevers et al. (2008)	Prydz Bay ODP 1166	E	166AU-16	764	36	736	18	736	18	96.3351
Veevers et al. (2008)	Prydz Bay ODP 1166	E	166AU-17	595	40	554	14	554	14	NA
Veevers et al. (2008)	Prydz Bay ODP 1166	E	166AU-18	1250	314	454	14	454	14	NA
Veevers et al. (2008)	Prydz Bay ODP 1166	E	166AU-19	3177	58	2684	52	3177	58	84.4822
Veevers et al. (2008)	Prydz Bay ODP 1166	E	166AU-20	758	50	657	16	657	16	86.6755
Veevers et al. (2008)	Prydz Bay ODP 1166	E	166AU-21	839	30	822	18	822	18	97.9738
Veevers et al. (2008)	Prydz Bay ODP 1166	E	166AU-22	987	26	988	22	988	22	100.101
Veevers et al. (2008)	Prydz Bay ODP 1166	E	166AU-23	1160	28	1019	24	1160	28	87.8448
Veevers et al. (2008)	Prydz Bay ODP 1166	E	166AU-24	1004	40	1001	24	1004	40	99.7012
Veevers et al. (2008)	Prydz Bay ODP 1166	E	166AU-25	935	24	938	22	938	22	100.321
Veevers et al. (2008)	Prydz Bay ODP 1166	E	166AU-26	776	28	773	18	773	18	99.6134
Veevers et al. (2008)	Prydz Bay ODP 1166	E	166AU-27	553	26	552	12	552	12	NA
Veevers et al. (2008)	Prydz Bay ODP 1166	E	166AU-28	518	46	519	12	519	12	NA
Veevers et al. (2008)	Prydz Bay ODP 1166	E	166AU-29	866	22	866	20	866	20	100
Veevers et al. (2008)	Prydz Bay ODP 1166	E	166AU-30	2561	78	2532	54	2561	78	98.8676
Veevers et al. (2008)	Prydz Bay ODP 1166	E	166AU-32	999	24	996	24	996	24	99.6997
Veevers et al. (2008)	Prydz Bay ODP 1166	E	166AU-33	992	28	599	14	599	14	NA
Veevers et al. (2008)	Prydz Bay ODP 1166	E	166AU-34	681	26	679	18	679	18	99.7063
Veevers et al. (2008)	Prydz Bay ODP 1166	E	166AU-35	574	28	571	14	571	14	NA
Veevers et al. (2008)	Prydz Bay ODP 1166	E	166AU-37	585	32	537	14	537	14	NA
Veevers et al. (2008)	Prydz Bay ODP 1166	E	166AU-38	568	30	560	16	560	16	NA
Veevers et al. (2008)	Prydz Bay ODP 1166	E	166AU-39	563	30	562	14	562	14	NA
Veevers et al. (2008)	Prydz Bay ODP 1166	E	166AU-40	559	32	557	14	557	14	NA
Veevers et al. (2008)	Prydz Bay ODP 1166	E	166AU-41	597	34	595	16	595	16	NA
Veevers et al. (2008)	Prydz Bay ODP 1166	E	166AU-43	678	60	582	18	582	18	NA
Veevers et al. (2008)	Prydz Bay ODP 1166	E	166AU-45	522	28	516	12	516	12	NA
Veevers et al. (2008)	Prydz Bay ODP 1166	E	166AU-46	586	36	585	16	585	16	NA
Veevers et al. (2008)	Prydz Bay ODP 1166	E	166AU-47	586	28	557	14	557	14	NA
Veevers et al. (2008)	Prydz Bay ODP 1166	E	166AU-48	2022	76	1912	44	2022	76	94.5598
Veevers et al. (2008)	Prydz Bay ODP 1166	E	166AU-49	553	52	521	14	521	14	NA
Veevers et al. (2008)	Prydz Bay ODP 1166	E	166AU-50	540	28	505	12	505	12	NA
Veevers et al. (2008)	Prydz Bay ODP 1166	E	166AU-51	570	38	526	14	526	14	NA
Veevers et al. (2008)	Prydz Bay ODP 1166	E	166AU-53	857	30	851	24	851	24	99.2999
Veevers et al. (2008)	Prydz Bay ODP 1166	E	166AU-54	628	30	558	14	558	14	NA
Veevers et al. (2008)	Prydz Bay ODP 1166	E	166AU-56	938	32	925	24	925	24	98.6141
Veevers et al. (2008)	Prydz Bay ODP 1166	E	166AU-57	3056	20	3029	64	3056	20	99.1165
Veevers et al. (2008)	Prydz Bay ODP 1166	E	166AU-58	1173	26	1043	26	1173	26	88.9173
Veevers et al. (2008)	Prydz Bay ODP 1166	E	166AU-59	594	42	588	16	588	16	NA
Veevers et al. (2008)	Prydz Bay ODP 1166	E	166AU-60	961	28	958	24	958	24	99.6878
Veevers et al. (2008)	Prydz Bay ODP 1166	E	166AU-61	648	34	647	18	647	18	99.8457
Veevers et al. (2008)	Prydz Bay ODP 1166	E	166AU-63	846	52	843	26	843	26	99.6454
Veevers et al. (2008)	Prydz Bay ODP 1166	E	166AU-64	2612	24	2605	66	2612	24	99.732
Veevers et al. (2008)	Prydz Bay ODP 1166	E	166AU-65	558	40	556	14	556	14	NA
Veevers et al. (2008)	Prydz Bay ODP 1166	E	166AU-66	2569	22	2423	60	2569	22	94.3169
Veevers et al. (2008)	Prydz Bay ODP 1166	E	166AU-67	1059	54	936	26	936	26	88.3853
Veevers et al. (2008)	Prydz Bay ODP 1166	E	166AU-68	858	30	851	24	851	24	99.1841
van de Flierdt et al. (2008)	Prydz Bay region site ID18 (ODP Site 1166A 22 1W 60-62 cm)	E	1166A60-1	570.6	73	562.7	18.4	562.7	18.4	NA
van de Flierdt et al. (2008)	Prydz Bay region site ID18 (ODP Site 1166A 22 1W 60-62 cm)	E	1166A60-10	924.4	284.6	987.7	69	987.7	69	106.848
van de Flierdt et al. (2008)	Prydz Bay region site ID18 (ODP Site 1166A 22 1W 60-62 cm)	E	1166A60-100	1161.3	137.2	1138.3	45.4	1161.3	137.2	98.0195
van de Flierdt et al. (2008)	Prydz Bay region site ID18 (ODP Site 1166A 22 1W 60-62 cm)	E	1166A60-101	675.4	755.6	528.6	37.6	528.6	37.6	NA
van de Flierdt et al. (2008)	Prydz Bay region site ID18 (ODP Site 1166A 22 1W 60-62 cm)	E	1166A60-13	716	131.8	688.6	27.4	688.6	27.4	96.1732
van de Flierdt et al. (2008)	Prydz Bay region site ID18 (ODP Site 1166A 22 1W 60-62 cm)	E	1166A60-14	548.8	87.6	566.9	27.4	566.9	27.4	NA
van de Flierdt et al. (2008)	Prydz Bay region site ID18 (ODP Site 1166A 22 1W 60-62 cm)	E	1166A60-15	325	1068.2	444.3	54.6	444.3	54.6	NA
van de Flierdt et al. (2008)	Prydz Bay region site ID18 (ODP Site 1166A 22 1W 60-62 cm)	E	1166A60-16	-198	3750.2	530.9	64.8	530.9	64.8	NA
van de Flierdt et al. (2008)	Prydz Bay region site ID18 (ODP Site 1166A 22 1W 60-62 cm)	E	1166A60-18	1202.6	854.6	718	62.2	718	62.2	59.704
van de Flierdt et al. (2008)	Prydz Bay region site ID18 (ODP Site 1166A 22 1W 60-62 cm)	E	1166A60-2	586.2	94	548.3	54.8	548.3	54.8	NA
van de Flierdt et al. (2008)	Prydz Bay region site ID18 (ODP Site 1166A 22 1W 60-62 cm)	E	1166A60-22	785	790	856.3	93.2	856.3	93.2	109.083
van de Flierdt et al. (2008)	Prydz Bay region site ID18 (ODP Site 1166A 22 1W 60-62 cm)	E	1166A60-23	972.8	81	955.3	31	955.3	31	98.2011
van de Flierdt et al. (2008)	Prydz Bay region site ID18 (ODP Site 1166A 22 1W 60-62 cm)	E	1166A60-25	921.6	148.8	952.2	34.6	952.2	34.6	103.32
van de Flierdt et al. (2008)	Prydz Bay region site ID18 (ODP Site 1166A 22 1W 60-62 cm)	E	1166A60-26	844.2	104.2	865.9	72	865.9	72	102.57
van de Flierdt et al. (2008)	Prydz Bay region site ID18 (ODP Site 1166A 22 1W 60-62 cm)	E	1166A60-27	638.3	67.4	650	16.2	650	16.2	101.833
van de Flierdt et al. (2008)	Prydz Bay region site ID18 (ODP Site 1166A 22 1W 60-62 cm)	E	1166A60-28	2184.2	48.4	2033.5	83.6	2184.2	48.4	93.1004
van de Flierdt et al. (2008)	Prydz Bay region site ID18 (ODP Site 1166A 22 1W 60-62 cm)	E	1166A60-30	508.5	71.4	537.6	24	537.6	24	NA
van de Flierdt et al. (2008)	Prydz Bay region site ID18 (ODP Site 1166A 22 1W 60-62 cm)	E	1166A60-31	477.7	128.2	517	22	517	22	NA
van de Flierdt et al. (2008)	Prydz Bay region site ID18 (ODP Site 1166A 22 1W 60-62 cm)	E	1166A60-32	640.1	340.6	574.5	59	574.5	59	NA
van de Flierdt et al. (2008)	Prydz Bay region site ID18 (ODP Site 1166A 22 1W 60-62 cm)	E	1166A60-33	1057.6	127.8	937.6	48	937.6	48	88.6536
van de Flierdt et al. (2008)	Prydz Bay region site ID18 (ODP Site 1166A 22 1W 60-62 cm)	E	1166A60-34	828.6	132.8	684.3	22	684.3	22	82.5851
van de Flierdt et al. (2008)	Prydz Bay region site ID18 (ODP Site 1166A 22 1W 60-62 cm)	E	1166A60-35	645.3	83	637.6	45.6	637.6	45.6	98.8068
van de Flierdt et al. (2008)	Prydz Bay region site ID18 (ODP Site 1166A 22 1W 60-62 cm)	E	1166A60-36	488.3	78.4	523	11.2	523	11.2	NA
van de Flierdt et al. (2008)	Prydz Bay region site ID18 (ODP Site 1166A 22 1W 60-62 cm)	E	1166A60-37	1184.5	636.4	798.2	29	798.2	29	67.3871
van de Flierdt et al. (2008)	Prydz Bay region site ID18 (ODP Site 1166A 22 1W 60-62 cm)	E	1166A60-38	3481.8	97.6	3413.1	103.2	3481.8	97.6	98.0269
van de Flierdt et al. (2008)	Prydz Bay region site ID18 (ODP Site 1166A 22 1W 60-62 cm)	E	1166A60-39	1089.2	189	1065.1	55	1089.2	189	97.7874
van de Flierdt et al. (2008)	Prydz Bay region site ID18 (ODP Site 1166A 22 1W 60-62 cm)	E	1166A60-4	559.3	98.6	579.6	29.2	579.6	29.2	NA
van de Flierdt et al. (2008)	Prydz Bay region site ID18 (ODP Site 1166A 22 1W 60-62 cm)	E	1166A60-40	809.7	343.2	643	27	643	27	79.4121
van de Flierdt et al. (2008)	Prydz Bay region site ID18 (ODP Site 1166A 22 1W 60-62 cm)	E	1166A60-41	1023	496.6	528.5	24.4	528.5	24.4	NA
van de Flierdt et al. (2008)	Prydz Bay region site ID18 (ODP Site 1166A 22 1W 60-62 cm)	E	1166A60-42	2722.4	44.2	2730.7	44.6	2722.4	44.2	100.305
van de Flierdt et al. (2008)	Prydz Bay region site ID18 (ODP Site 1166A 22 1W 60-62 cm)	E	1166A60-43	608.1	129.6	487.9	16.2	487.9	16.2	NA
van de Flierdt et al. (2008)	Prydz Bay region site ID18 (ODP Site 1166A 22 1W 60-62 cm)	E	1166A60-44	712.6	144.6	716.2	57.4	716.2	57.4	100.505
van de Flierdt et al. (2008)	Prydz Bay region site ID18 (ODP Site 1166A 22 1W 60-62 cm)	E	1166A60-45	989.3	659.8	736.1	79.2	736.1	79.2	74.4061
van de Flierdt et al. (2008)	Prydz Bay region site ID18 (ODP Site 1166A 22 1W 60-62 cm)	E	1166A60-46	529.1	97	510.5	28.2	510.5	28.2	NA
van de Flierdt et al. (2008)	Prydz Bay region site ID18 (ODP Site 1166A 22 1W 60-62 cm)	E	1166A60-47	1922	274.8	1788.8	190.2	1922	274.8	93.0697
van de Flierdt et al. (2008)	Prydz Bay region site ID18 (ODP Site 1166A 22 1W 60-62 cm)	E	1166A60-48	1637.1	59	1623.1	36.2	1637.1	59	99.1448
van de Flierdt et al. (2008)	Prydz Bay region site ID18 (ODP Site 1166A 22 1W 60-62 cm)	E	1166A60-49	695.1	142.8	664.9	23	664.9	23	95.6553
van de Flierdt et al. (2008)	Prydz Bay region site ID18 (ODP Site 1166A 22 1W 60-62 cm)	E	1166A60-5	508.7	226.8	529.2	17	529.2	17	NA
van de Flierdt et al. (2008)	Prydz Bay region site ID18 (ODP Site 1166A 22 1W 60-62 cm)	E	1166A60-50	546.1	473.6	577.2	72.2	577.2	72.2	NA
van de Flierdt et al. (2008)	Prydz Bay region site ID18 (ODP Site 1166A 22 1W 60-62 cm)	E	1166A60-53	596.6	81.4	621.7	17.6	621.7	17.6	104.207
van de Flierdt et al. (2008)	Prydz Bay region site ID18 (ODP Site 1166A 22 1W 60-62 cm)	E	1166A60-54	1657.1	144.6	1624	86	1657.1	144.6	98.0025
van de Flierdt et al. (2008)	Prydz Bay region site ID18 (ODP Site 1166A 22 1W 60-62 cm)	E	1166A60-56	1087.8	69.2	1091.6	49.8	1087.8	69.2	100.349
van de Flierdt et al. (2008)	Prydz Bay region site ID18 (ODP Site 1166A 22 1W 60-62 cm)	E	1166A60-57	1504.7	90.6	1477.8	140	1504.7	90.6	98.2123
van de Flierdt et al. (2008)	Prydz Bay region site ID18 (ODP Site 1166A 22 1W 60-62 cm)	E	1166A60-58	887.8	105.4	857.3	137.4	857.3	137.4	96.5645
van de Flierdt et al. (2008)	Prydz Bay region site ID18 (ODP Site 1166A 22 1W 60-62 cm)	E	1166A60-59	926.7	119	884.6	60.6	884.6	60.6	95.457
van de Flierdt et al. (2008)	Prydz Bay region site ID18 (ODP Site 1166A 22 1W 60-62 cm)	E	1166A60-6	3199.1	69	3031.1	169.8	3199.1	69	94.7485
van de Flierdt et al. (2008)	Prydz Bay region site ID18 (ODP Site 1166A 22 1W 60-62 cm)	E	1166A60-60	831.9	111.4	860	53.4	860	53.4	103.378
van de Flierdt et al. (2008)	Prydz Bay region site ID18 (ODP Site 1166A 22 1W 60-62 cm)	E	1166A60-61	616.5	105.6	660.3	33.2	660.3	33.2	107.105
van de Flierdt et al. (2008)	Prydz Bay region site ID18 (ODP Site 1166A 22 1W 60-62 cm)	E	1166A60-62	154.1	789.4	508.1	29.4	508.1	29.4	NA
van de Flierdt et al. (2008)	Prydz Bay region site ID18 (ODP Site 1166A 22 1W 60-62 cm)	E	1166A60-63	493.1	497	549.2	48.2	549.2	48.2	NA
van de Flierdt et al. (2008)	Prydz Bay region site ID18 (ODP Site 1166A 22 1W 60-62 cm)	E	1166A60-64	1026.3	103.6	868.6	51.4	868.6	51.4	84.6341
van de Flierdt et al. (2008)	Prydz Bay region site ID18 (ODP Site 1166A 22 1W 60-62 cm)	E	1166A60-65	579.1	84.4	532.4	17.6	532.4	17.6	NA
van de Flierdt et al. (2008)	Prydz Bay region site ID18 (ODP Site 1166A 22 1W 60-62 cm)	E	1166A60-66	990.4	221.8	919.9	38.8	919.9	38.8	92.8817
van de Flierdt et al. (2008)	Prydz Bay region site ID18 (ODP Site 1166A 22 1W 60-62 cm)	E	1166A60-67	936	162.6	638.1	65	638.1	65	68.1731
van de Flierdt et al. (2008)	Prydz Bay region site ID18 (ODP Site 1166A 22 1W 60-62 cm)	E	1166A60-69	589.2	63.4	608.2	11.6	608.2	11.6	103.225
van de Flierdt et al. (2008)	Prydz Bay region site ID18 (ODP Site 1166A 22 1W 60-62 cm)	E	1166A60-7	2155.4	135.8	2096.4	84.2	2155.4	135.8	97.2627
van de Flierdt et al. (2008)	Prydz Bay region site ID18 (ODP Site 1166A 22 1W 60-62 cm)	E	1166A60-70	-257.5	2326.2	533.3	50	533.3	50	NA
van de Flierdt et al. (2008)	Prydz Bay region site ID18 (ODP Site 1166A 22 1W 60-62 cm)	E	1166A60-71	586.9	60.8	529	10.2	529	10.2	NA
van de Flierdt et al. (2008)	Prydz Bay region site ID18 (ODP Site 1166A 22 1W 60-62 cm)	E	1166A60-72	954	251	860.5	35	860.5	35	90.1992
van de Flierdt et al. (2008)	Prydz Bay region site ID18 (ODP Site 1166A 22 1W 60-62 cm)	E	1166A60-76	922.2	203	842.5	42	842.5	42	91.3576
van de Flierdt et al. (2008)	Prydz Bay region site ID18 (ODP Site 1166A 22 1W 60-62 cm)	E	1166A60-77	698.3	291.4	754.4	76.6	754.4	76.6	108.034
van de Flierdt et al. (2008)	Prydz Bay region site ID18 (ODP Site 1166A 22 1W 60-62 cm)	E	1166A60-78	1094.6	46.4	1106.7	53	1094.6	46.4	101.105
van de Flierdt et al. (2008)	Prydz Bay region site ID18 (ODP Site 1166A 22 1W 60-62 cm)	E	1166A60-79	541.7	80.2	552.3	10.6	552.3	10.6	NA
van de Flierdt et al. (2008)	Prydz Bay region site ID18 (ODP Site 1166A 22 1W 60-62 cm)	E	1166A60-8	1715.9	59	1698.6	53.4	1715.9	59	98.9918
van de Flierdt et al. (2008)	Prydz Bay region site ID18 (ODP Site 1166A 22 1W 60-62 cm)	E	1166A60-80	745	57.4	737.3	20	737.3	20	98.9664
van de Flierdt et al. (2008)	Prydz Bay region site ID18 (ODP Site 1166A 22 1W 60-62 cm)	E	1166A60-82	2745.2	33	2479.6	87.2	2745.2	33	90.3249
van de Flierdt et al. (2008)	Prydz Bay region site ID18 (ODP Site 1166A 22 1W 60-62 cm)	E	1166A60-83	517.3	96.6	553.2	12.6	553.2	12.6	NA
van de Flierdt et al. (2008)	Prydz Bay region site ID18 (ODP Site 1166A 22 1W 60-62 cm)	E	1166A60-84	963.2	274.6	1014.6	109.8	963.2	274.6	105.336
van de Flierdt et al. (2008)	Prydz Bay region site ID18 (ODP Site 1166A 22 1W 60-62 cm)	E	1166A60-85	419.2	460	586.7	29	586.7	29	NA
van de Flierdt et al. (2008)	Prydz Bay region site ID18 (ODP Site 1166A 22 1W 60-62 cm)	E	1166A60-86	535.3	78.6	534.2	13	534.2	13	NA
van de Flierdt et al. (2008)	Prydz Bay region site ID18 (ODP Site 1166A 22 1W 60-62 cm)	E	1166A60-87	941.7	134.8	848.8	50.4	848.8	50.4	90.1349
van de Flierdt et al. (2008)	Prydz Bay region site ID18 (ODP Site 1166A 22 1W 60-62 cm)	E	1166A60-88	540.2	94.8	570	16.8	570	16.8	NA
van de Flierdt et al. (2008)	Prydz Bay region site ID18 (ODP Site 1166A 22 1W 60-62 cm)	E	1166A60-89	1029.8	46.8	1014	35.6	1029.8	46.8	98.4657
van de Flierdt et al. (2008)	Prydz Bay region site ID18 (ODP Site 1166A 22 1W 60-62 cm)	E	1166A60-9	610.8	103.2	619.7	28.2	619.7	28.2	101.457
van de Flierdt et al. (2008)	Prydz Bay region site ID18 (ODP Site 1166A 22 1W 60-62 cm)	E	1166A60-90	514.4	408.8	601.8	46.2	601.8	46.2	116.991
van de Flierdt et al. (2008)	Prydz Bay region site ID18 (ODP Site 1166A 22 1W 60-62 cm)	E	1166A60-91	728.5	79.2	635.7	33.4	635.7	33.4	87.2615
van de Flierdt et al. (2008)	Prydz Bay region site ID18 (ODP Site 1166A 22 1W 60-62 cm)	E	1166A60-94	526.4	1185.2	567.8	57	567.8	57	NA
van de Flierdt et al. (2008)	Prydz Bay region site ID18 (ODP Site 1166A 22 1W 60-62 cm)	E	1166A60-95	1008.9	55.4	803.9	19.4	803.9	19.4	79.6808
van de Flierdt et al. (2008)	Prydz Bay region site ID18 (ODP Site 1166A 22 1W 60-62 cm)	E	1166A60-96	1206.2	410.2	884.8	103.6	884.8	103.6	73.3543
van de Flierdt et al. (2008)	Prydz Bay region site ID18 (ODP Site 1166A 22 1W 60-62 cm)	E	1166A60-97	1099.9	249	894.8	48.4	894.8	48.4	81.3529
van de Flierdt et al. (2008)	Prydz Bay region site ID18 (ODP Site 1166A 22 1W 60-62 cm)	E	1166A60-98	1081.9	135.8	1107.7	69.4	1081.9	135.8	102.385
van de Flierdt et al. (2008)	Prydz Bay region site ID18 (ODP Site 1166A 22 1W 60-62 cm)	E	1166A60-99	552.6	122.8	570.4	25.6	570.4	25.6	NA
van de Flierdt et al. (2008)	Prydz Bay region site ID18 (ODP Site 1166A 24 1W 80-82 cm)	E	1166A-80-1	506.4	167.2	562.3	49	562.3	49	NA
van de Flierdt et al. (2008)	Prydz Bay region site ID18 (ODP Site 1166A 24 1W 80-82 cm)	E	1166A-80-10	1105.3	195.4	1025.6	66.2	1105.3	195.4	92.7893
van de Flierdt et al. (2008)	Prydz Bay region site ID18 (ODP Site 1166A 24 1W 80-82 cm)	E	1166A-80-11	2994.9	86	2374	106.6	2994.9	86	79.2681
van de Flierdt et al. (2008)	Prydz Bay region site ID18 (ODP Site 1166A 24 1W 80-82 cm)	E	1166A-80-13	2716.9	50.8	2273.8	64.8	2716.9	50.8	83.691
van de Flierdt et al. (2008)	Prydz Bay region site ID18 (ODP Site 1166A 24 1W 80-82 cm)	E	1166A-80-14	503.9	256.2	529.6	35	529.6	35	NA
van de Flierdt et al. (2008)	Prydz Bay region site ID18 (ODP Site 1166A 24 1W 80-82 cm)	E	1166A-80-15	955.1	180.8	957.4	47	957.4	47	100.241
van de Flierdt et al. (2008)	Prydz Bay region site ID18 (ODP Site 1166A 24 1W 80-82 cm)	E	1166A-80-16	635.5	170.8	524.1	23.8	524.1	23.8	NA
van de Flierdt et al. (2008)	Prydz Bay region site ID18 (ODP Site 1166A 24 1W 80-82 cm)	E	1166A-80-17	962.8	223	888.6	48.6	888.6	48.6	92.2933
van de Flierdt et al. (2008)	Prydz Bay region site ID18 (ODP Site 1166A 24 1W 80-82 cm)	E	1166A-80-18	1004	129.8	915.4	37.8	915.4	37.8	91.1753
van de Flierdt et al. (2008)	Prydz Bay region site ID18 (ODP Site 1166A 24 1W 80-82 cm)	E	1166A-80-19	1044.1	73.6	1036.5	24.2	1044.1	73.6	99.2721
van de Flierdt et al. (2008)	Prydz Bay region site ID18 (ODP Site 1166A 24 1W 80-82 cm)	E	1166A-80-20	732.9	732.8	528	35.6	528	35.6	NA
van de Flierdt et al. (2008)	Prydz Bay region site ID18 (ODP Site 1166A 24 1W 80-82 cm)	E	1166A-80-21	944.7	139.6	888.1	63.6	888.1	63.6	94.0087
van de Flierdt et al. (2008)	Prydz Bay region site ID18 (ODP Site 1166A 24 1W 80-82 cm)	E	1166A-80-23	2057.3	64	2078.1	36.8	2057.3	64	101.011
van de Flierdt et al. (2008)	Prydz Bay region site ID18 (ODP Site 1166A 24 1W 80-82 cm)	E	1166A-80-24	624.2	183.6	547.1	24.6	547.1	24.6	NA
van de Flierdt et al. (2008)	Prydz Bay region site ID18 (ODP Site 1166A 24 1W 80-82 cm)	E	1166A-80-25	798.4	594.2	603.9	27	603.9	27	75.6388
van de Flierdt et al. (2008)	Prydz Bay region site ID18 (ODP Site 1166A 24 1W 80-82 cm)	E	1166A-80-26	1001.1	252.2	1042	70.4	1001.1	252.2	104.086
van de Flierdt et al. (2008)	Prydz Bay region site ID18 (ODP Site 1166A 24 1W 80-82 cm)	E	1166A-80-27	541.4	125.4	537.9	29.6	537.9	29.6	NA
van de Flierdt et al. (2008)	Prydz Bay region site ID18 (ODP Site 1166A 24 1W 80-82 cm)	E	1166A-80-28	978	92	992	81.8	992	81.8	101.431
van de Flierdt et al. (2008)	Prydz Bay region site ID18 (ODP Site 1166A 24 1W 80-82 cm)	E	1166A-80-29	2900.2	130.8	2951.9	575.4	2900.2	130.8	101.783
van de Flierdt et al. (2008)	Prydz Bay region site ID18 (ODP Site 1166A 24 1W 80-82 cm)	E	1166A-80-3	628.4	162.8	521.2	25.4	521.2	25.4	NA
van de Flierdt et al. (2008)	Prydz Bay region site ID18 (ODP Site 1166A 24 1W 80-82 cm)	E	1166A-80-31	608.7	345.8	564.1	25	564.1	25	NA
van de Flierdt et al. (2008)	Prydz Bay region site ID18 (ODP Site 1166A 24 1W 80-82 cm)	E	1166A-80-32	608.7	139.2	630.3	13.6	630.3	13.6	103.549
van de Flierdt et al. (2008)	Prydz Bay region site ID18 (ODP Site 1166A 24 1W 80-82 cm)	E	1166A-80-33	956.6	212.8	965.5	25	965.5	25	100.93
van de Flierdt et al. (2008)	Prydz Bay region site ID18 (ODP Site 1166A 24 1W 80-82 cm)	E	1166A-80-34	895.6	96	889.9	16.6	889.9	16.6	99.3636
van de Flierdt et al. (2008)	Prydz Bay region site ID18 (ODP Site 1166A 24 1W 80-82 cm)	E	1166A-80-35	951.7	160	997.3	18.4	997.3	18.4	104.791
van de Flierdt et al. (2008)	Prydz Bay region site ID18 (ODP Site 1166A 24 1W 80-82 cm)	E	1166A-80-36	864	300.6	631.2	55.6	631.2	55.6	73.0556
van de Flierdt et al. (2008)	Prydz Bay region site ID18 (ODP Site 1166A 24 1W 80-82 cm)	E	1166A-80-37	544.3	274.8	530.7	22	530.7	22	NA
van de Flierdt et al. (2008)	Prydz Bay region site ID18 (ODP Site 1166A 24 1W 80-82 cm)	E	1166A-80-38	523.9	75.2	514.7	14.4	514.7	14.4	NA
van de Flierdt et al. (2008)	Prydz Bay region site ID18 (ODP Site 1166A 24 1W 80-82 cm)	E	1166A-80-4	947.4	146.4	933.9	26.4	933.9	26.4	98.575
van de Flierdt et al. (2008)	Prydz Bay region site ID18 (ODP Site 1166A 24 1W 80-82 cm)	E	1166A-80-40	527.6	81.6	523.6	24	523.6	24	NA
van de Flierdt et al. (2008)	Prydz Bay region site ID18 (ODP Site 1166A 24 1W 80-82 cm)	E	1166A-80-5	955.8	296.6	964	108.6	964	108.6	100.858
van de Flierdt et al. (2008)	Prydz Bay region site ID18 (ODP Site 1166A 24 1W 80-82 cm)	E	1166A-80-6	616.5	458.2	523.6	45	523.6	45	NA
van de Flierdt et al. (2008)	Prydz Bay region site ID18 (ODP Site 1166A 24 1W 80-82 cm)	E	1166A-80-7	711	372.6	623.2	30.8	623.2	30.8	87.6512
van de Flierdt et al. (2008)	Prydz Bay region site ID18 (ODP Site 1166A 24 1W 80-82 cm)	E	1166A-80-8	465.6	189.6	526.7	22.8	526.7	22.8	NA
van de Flierdt et al. (2008)	Prydz Bay region site ID18 (ODP Site 1166A 24 1W 80-82 cm)	E	1166A-80-9	651.8	1339.4	595.6	70.8	595.6	70.8	NA
van de Flierdt et al. (2008)	Prydz Bay region site ID18 (ODP Site 1166A 26 1W 100-102 cm)	E	1166A100-1	748.9	365.4	691.2	62.2	691.2	62.2	92.2954
van de Flierdt et al. (2008)	Prydz Bay region site ID18 (ODP Site 1166A 26 1W 100-102 cm)	E	1166A100-10	480.3	220	542.9	10.4	542.9	10.4	NA
van de Flierdt et al. (2008)	Prydz Bay region site ID18 (ODP Site 1166A 26 1W 100-102 cm)	E	1166A100-100	305.3	399	496.2	28.2	496.2	28.2	NA
van de Flierdt et al. (2008)	Prydz Bay region site ID18 (ODP Site 1166A 26 1W 100-102 cm)	E	1166A100-101	884.9	78.2	854.7	16.6	854.7	16.6	96.5872
van de Flierdt et al. (2008)	Prydz Bay region site ID18 (ODP Site 1166A 26 1W 100-102 cm)	E	1166A100-102	719.1	742.6	406.5	45.6	406.5	45.6	NA
van de Flierdt et al. (2008)	Prydz Bay region site ID18 (ODP Site 1166A 26 1W 100-102 cm)	E	1166A100-103	621.4	214	623.5	93.8	623.5	93.8	100.338
van de Flierdt et al. (2008)	Prydz Bay region site ID18 (ODP Site 1166A 26 1W 100-102 cm)	E	1166A100-104	491.2	106.6	531.1	11.6	531.1	11.6	NA
van de Flierdt et al. (2008)	Prydz Bay region site ID18 (ODP Site 1166A 26 1W 100-102 cm)	E	1166A100-105	601.5	221	630.7	13	630.7	13	104.855
van de Flierdt et al. (2008)	Prydz Bay region site ID18 (ODP Site 1166A 26 1W 100-102 cm)	E	1166A100-106	859.9	233.6	941.3	56.4	941.3	56.4	109.466
van de Flierdt et al. (2008)	Prydz Bay region site ID18 (ODP Site 1166A 26 1W 100-102 cm)	E	1166A100-107	604.8	88.4	619.1	29.8	619.1	29.8	102.364
van de Flierdt et al. (2008)	Prydz Bay region site ID18 (ODP Site 1166A 26 1W 100-102 cm)	E	1166A100-108	497.6	137.4	517.8	23.6	517.8	23.6	NA
van de Flierdt et al. (2008)	Prydz Bay region site ID18 (ODP Site 1166A 26 1W 100-102 cm)	E	1166A100-109	620	121.2	588.6	14.6	588.6	14.6	NA
van de Flierdt et al. (2008)	Prydz Bay region site ID18 (ODP Site 1166A 26 1W 100-102 cm)	E	1166A100-11	795.3	321.4	878.8	28.8	878.8	28.8	110.499
van de Flierdt et al. (2008)	Prydz Bay region site ID18 (ODP Site 1166A 26 1W 100-102 cm)	E	1166A100-110	617.4	253.8	417.9	21	417.9	21	NA
van de Flierdt et al. (2008)	Prydz Bay region site ID18 (ODP Site 1166A 26 1W 100-102 cm)	E	1166A100-111	621.4	211.4	587.6	11.2	587.6	11.2	NA
van de Flierdt et al. (2008)	Prydz Bay region site ID18 (ODP Site 1166A 26 1W 100-102 cm)	E	1166A100-112	713.2	122.8	602.4	43	602.4	43	84.4644
van de Flierdt et al. (2008)	Prydz Bay region site ID18 (ODP Site 1166A 26 1W 100-102 cm)	E	1166A100-113	670.4	124.2	669.7	12.8	669.7	12.8	99.8956
van de Flierdt et al. (2008)	Prydz Bay region site ID18 (ODP Site 1166A 26 1W 100-102 cm)	E	1166A100-114	589.3	94.2	575.7	19.6	575.7	19.6	NA
van de Flierdt et al. (2008)	Prydz Bay region site ID18 (ODP Site 1166A 26 1W 100-102 cm)	E	1166A100-115	764.2	563.6	608.3	36.6	608.3	36.6	79.5996
van de Flierdt et al. (2008)	Prydz Bay region site ID18 (ODP Site 1166A 26 1W 100-102 cm)	E	1166A100-117	1038.6	65.4	1062.3	144.6	1038.6	65.4	102.282
van de Flierdt et al. (2008)	Prydz Bay region site ID18 (ODP Site 1166A 26 1W 100-102 cm)	E	1166A100-118	981.1	85	901.1	175	901.1	175	91.8459
van de Flierdt et al. (2008)	Prydz Bay region site ID18 (ODP Site 1166A 26 1W 100-102 cm)	E	1166A100-119	895.9	69.2	905.4	30.8	905.4	30.8	101.06
van de Flierdt et al. (2008)	Prydz Bay region site ID18 (ODP Site 1166A 26 1W 100-102 cm)	E	1166A100-120	626.8	152.2	558.4	16.8	558.4	16.8	NA
van de Flierdt et al. (2008)	Prydz Bay region site ID18 (ODP Site 1166A 26 1W 100-102 cm)	E	1166A100-121	1113.6	152	933.1	31.4	933.1	31.4	83.7913
van de Flierdt et al. (2008)	Prydz Bay region site ID18 (ODP Site 1166A 26 1W 100-102 cm)	E	1166A100-122	508.1	75.6	545.8	11.4	545.8	11.4	NA
van de Flierdt et al. (2008)	Prydz Bay region site ID18 (ODP Site 1166A 26 1W 100-102 cm)	E	1166A100-123	1046.3	160.6	921.1	56.4	921.1	56.4	88.034
van de Flierdt et al. (2008)	Prydz Bay region site ID18 (ODP Site 1166A 26 1W 100-102 cm)	E	1166A100-124	513	56	536.3	38.2	536.3	38.2	NA
van de Flierdt et al. (2008)	Prydz Bay region site ID18 (ODP Site 1166A 26 1W 100-102 cm)	E	1166A100-125	574.6	141.2	641.3	32	641.3	32	111.608
van de Flierdt et al. (2008)	Prydz Bay region site ID18 (ODP Site 1166A 26 1W 100-102 cm)	E	1166A100-126	1062.5	193.4	856.2	47	856.2	47	80.5835
van de Flierdt et al. (2008)	Prydz Bay region site ID18 (ODP Site 1166A 26 1W 100-102 cm)	E	1166A100-127	3110.7	122.4	2922.8	248.8	3110.7	122.4	93.9596
van de Flierdt et al. (2008)	Prydz Bay region site ID18 (ODP Site 1166A 26 1W 100-102 cm)	E	1166A100-128	697.5	238.8	700.2	120.8	700.2	120.8	100.387
van de Flierdt et al. (2008)	Prydz Bay region site ID18 (ODP Site 1166A 26 1W 100-102 cm)	E	1166A100-129	527.5	68	520.9	24	520.9	24	NA
van de Flierdt et al. (2008)	Prydz Bay region site ID18 (ODP Site 1166A 26 1W 100-102 cm)	E	1166A100-13	795.6	304.4	643.2	87.4	643.2	87.4	80.8446
van de Flierdt et al. (2008)	Prydz Bay region site ID18 (ODP Site 1166A 26 1W 100-102 cm)	E	1166A100-130	547	98.2	556.1	16.2	556.1	16.2	NA
van de Flierdt et al. (2008)	Prydz Bay region site ID18 (ODP Site 1166A 26 1W 100-102 cm)	E	1166A100-14	570.1	239	595.5	33.6	595.5	33.6	NA
van de Flierdt et al. (2008)	Prydz Bay region site ID18 (ODP Site 1166A 26 1W 100-102 cm)	E	1166A100-15	562.6	142.8	586	26	586	26	NA
van de Flierdt et al. (2008)	Prydz Bay region site ID18 (ODP Site 1166A 26 1W 100-102 cm)	E	1166A100-17	611	229.4	661.5	33.2	661.5	33.2	108.265
van de Flierdt et al. (2008)	Prydz Bay region site ID18 (ODP Site 1166A 26 1W 100-102 cm)	E	1166A100-18	738.7	287.2	711	46.4	711	46.4	96.2502
van de Flierdt et al. (2008)	Prydz Bay region site ID18 (ODP Site 1166A 26 1W 100-102 cm)	E	1166A100-19	818.5	329	958.7	57.6	958.7	57.6	117.129
van de Flierdt et al. (2008)	Prydz Bay region site ID18 (ODP Site 1166A 26 1W 100-102 cm)	E	1166A100-20	529.6	218.8	548.7	18	548.7	18	NA
van de Flierdt et al. (2008)	Prydz Bay region site ID18 (ODP Site 1166A 26 1W 100-102 cm)	E	1166A100-21	925.1	319.8	953.7	190.4	953.7	190.4	103.092
van de Flierdt et al. (2008)	Prydz Bay region site ID18 (ODP Site 1166A 26 1W 100-102 cm)	E	1166A100-23	1011.2	237.4	875	86.2	875	86.2	86.5309
van de Flierdt et al. (2008)	Prydz Bay region site ID18 (ODP Site 1166A 26 1W 100-102 cm)	E	1166A100-24	598.8	312.2	555.8	30	555.8	30	NA
van de Flierdt et al. (2008)	Prydz Bay region site ID18 (ODP Site 1166A 26 1W 100-102 cm)	E	1166A100-25	648.2	250.8	594.8	54.8	594.8	54.8	NA
van de Flierdt et al. (2008)	Prydz Bay region site ID18 (ODP Site 1166A 26 1W 100-102 cm)	E	1166A100-26	1198	525.2	838.9	79.8	838.9	79.8	70.025
van de Flierdt et al. (2008)	Prydz Bay region site ID18 (ODP Site 1166A 26 1W 100-102 cm)	E	1166A100-27	573.8	240.2	611.9	37.6	611.9	37.6	106.64
van de Flierdt et al. (2008)	Prydz Bay region site ID18 (ODP Site 1166A 26 1W 100-102 cm)	E	1166A100-28	571.5	384	537.5	37	537.5	37	NA
van de Flierdt et al. (2008)	Prydz Bay region site ID18 (ODP Site 1166A 26 1W 100-102 cm)	E	1166A100-29	916.3	238.2	1001	51.8	916.3	238.2	109.244
van de Flierdt et al. (2008)	Prydz Bay region site ID18 (ODP Site 1166A 26 1W 100-102 cm)	E	1166A100-3	628.6	436.4	571.9	35.8	571.9	35.8	NA
van de Flierdt et al. (2008)	Prydz Bay region site ID18 (ODP Site 1166A 26 1W 100-102 cm)	E	1166A100-30	676.7	148.4	688.6	18.2	688.6	18.2	101.759
van de Flierdt et al. (2008)	Prydz Bay region site ID18 (ODP Site 1166A 26 1W 100-102 cm)	E	1166A100-31	542.4	310.6	543.3	31.2	543.3	31.2	NA
van de Flierdt et al. (2008)	Prydz Bay region site ID18 (ODP Site 1166A 26 1W 100-102 cm)	E	1166A100-32	893.9	310.8	1012.3	52.8	893.9	310.8	113.245
van de Flierdt et al. (2008)	Prydz Bay region site ID18 (ODP Site 1166A 26 1W 100-102 cm)	E	1166A100-35	621.7	369.6	691.8	26.8	691.8	26.8	111.276
van de Flierdt et al. (2008)	Prydz Bay region site ID18 (ODP Site 1166A 26 1W 100-102 cm)	E	1166A100-36	442.9	276.6	532.3	15.4	532.3	15.4	NA
van de Flierdt et al. (2008)	Prydz Bay region site ID18 (ODP Site 1166A 26 1W 100-102 cm)	E	1166A100-37	566.9	181.2	520.4	26.2	520.4	26.2	NA
van de Flierdt et al. (2008)	Prydz Bay region site ID18 (ODP Site 1166A 26 1W 100-102 cm)	E	1166A100-38	1089.8	971.6	581.4	85.6	581.4	85.6	NA
van de Flierdt et al. (2008)	Prydz Bay region site ID18 (ODP Site 1166A 26 1W 100-102 cm)	E	1166A100-4	487.9	170.2	550	22	550	22	NA
van de Flierdt et al. (2008)	Prydz Bay region site ID18 (ODP Site 1166A 26 1W 100-102 cm)	E	1166A100-40	739.9	683.4	350.9	54.6	350.9	54.6	NA
van de Flierdt et al. (2008)	Prydz Bay region site ID18 (ODP Site 1166A 26 1W 100-102 cm)	E	1166A100-41	1142.4	147.6	1100.4	39.8	1142.4	147.6	96.3235
van de Flierdt et al. (2008)	Prydz Bay region site ID18 (ODP Site 1166A 26 1W 100-102 cm)	E	1166A100-42	681	182.8	665.1	96.8	665.1	96.8	97.6652
van de Flierdt et al. (2008)	Prydz Bay region site ID18 (ODP Site 1166A 26 1W 100-102 cm)	E	1166A100-43	567.8	122.6	523.6	21.6	523.6	21.6	NA
van de Flierdt et al. (2008)	Prydz Bay region site ID18 (ODP Site 1166A 26 1W 100-102 cm)	E	1166A100-45	549.8	122.2	562.3	29.4	562.3	29.4	NA
van de Flierdt et al. (2008)	Prydz Bay region site ID18 (ODP Site 1166A 26 1W 100-102 cm)	E	1166A100-46	854.3	225.8	831.2	57.4	831.2	57.4	97.296
van de Flierdt et al. (2008)	Prydz Bay region site ID18 (ODP Site 1166A 26 1W 100-102 cm)	E	1166A100-47	549.9	126	567.9	50.2	567.9	50.2	NA
van de Flierdt et al. (2008)	Prydz Bay region site ID18 (ODP Site 1166A 26 1W 100-102 cm)	E	1166A100-48	508.3	92	530	37.8	530	37.8	NA
van de Flierdt et al. (2008)	Prydz Bay region site ID18 (ODP Site 1166A 26 1W 100-102 cm)	E	1166A100-49	776.7	277.8	531	27.6	531	27.6	NA
van de Flierdt et al. (2008)	Prydz Bay region site ID18 (ODP Site 1166A 26 1W 100-102 cm)	E	1166A100-50	888.3	189.2	946.2	81	946.2	81	106.518
van de Flierdt et al. (2008)	Prydz Bay region site ID18 (ODP Site 1166A 26 1W 100-102 cm)	E	1166A100-51	887.6	195.8	758.1	138	758.1	138	85.4101
van de Flierdt et al. (2008)	Prydz Bay region site ID18 (ODP Site 1166A 26 1W 100-102 cm)	E	1166A100-52	572.7	164.6	617.2	19.2	617.2	19.2	107.77
van de Flierdt et al. (2008)	Prydz Bay region site ID18 (ODP Site 1166A 26 1W 100-102 cm)	E	1166A100-53	668.5	134.6	652.9	23.2	652.9	23.2	97.6664
van de Flierdt et al. (2008)	Prydz Bay region site ID18 (ODP Site 1166A 26 1W 100-102 cm)	E	1166A100-54	610.1	157.4	638.5	23.6	638.5	23.6	104.655
van de Flierdt et al. (2008)	Prydz Bay region site ID18 (ODP Site 1166A 26 1W 100-102 cm)	E	1166A100-56	518.8	160.2	553	46.4	553	46.4	NA
van de Flierdt et al. (2008)	Prydz Bay region site ID18 (ODP Site 1166A 26 1W 100-102 cm)	E	1166A100-59	1178.5	197.4	715.5	94.8	715.5	94.8	60.7128
van de Flierdt et al. (2008)	Prydz Bay region site ID18 (ODP Site 1166A 26 1W 100-102 cm)	E	1166A100-6	573.2	136.6	547.3	12.2	547.3	12.2	NA
van de Flierdt et al. (2008)	Prydz Bay region site ID18 (ODP Site 1166A 26 1W 100-102 cm)	E	1166A100-60	2734.2	158.4	2326	118.6	2734.2	158.4	85.0706
van de Flierdt et al. (2008)	Prydz Bay region site ID18 (ODP Site 1166A 26 1W 100-102 cm)	E	1166A100-61	2781.2	105.2	2754.3	141.4	2781.2	105.2	99.0328
van de Flierdt et al. (2008)	Prydz Bay region site ID18 (ODP Site 1166A 26 1W 100-102 cm)	E	1166A100-62	357	580.2	575.5	28.4	575.5	28.4	NA
van de Flierdt et al. (2008)	Prydz Bay region site ID18 (ODP Site 1166A 26 1W 100-102 cm)	E	1166A100-65	1029.1	136	944.9	78.8	944.9	78.8	91.8181
van de Flierdt et al. (2008)	Prydz Bay region site ID18 (ODP Site 1166A 26 1W 100-102 cm)	E	1166A100-66	610.2	112	648.3	12.4	648.3	12.4	106.244
van de Flierdt et al. (2008)	Prydz Bay region site ID18 (ODP Site 1166A 26 1W 100-102 cm)	E	1166A100-67	592.6	261	618	18.4	618	18.4	104.286
van de Flierdt et al. (2008)	Prydz Bay region site ID18 (ODP Site 1166A 26 1W 100-102 cm)	E	1166A100-68	479.3	104	523.7	21.4	523.7	21.4	NA
van de Flierdt et al. (2008)	Prydz Bay region site ID18 (ODP Site 1166A 26 1W 100-102 cm)	E	1166A100-69	582.4	223.8	601	40.4	601	40.4	103.194
van de Flierdt et al. (2008)	Prydz Bay region site ID18 (ODP Site 1166A 26 1W 100-102 cm)	E	1166A100-7	1003.2	172.8	954.4	41.2	954.4	41.2	95.1356
van de Flierdt et al. (2008)	Prydz Bay region site ID18 (ODP Site 1166A 26 1W 100-102 cm)	E	1166A100-70	515	302	612.9	22	612.9	22	119.01
van de Flierdt et al. (2008)	Prydz Bay region site ID18 (ODP Site 1166A 26 1W 100-102 cm)	E	1166A100-71	444.8	399.6	482.1	59.8	482.1	59.8	NA
van de Flierdt et al. (2008)	Prydz Bay region site ID18 (ODP Site 1166A 26 1W 100-102 cm)	E	1166A100-72	518.2	99.2	544.7	19	544.7	19	NA
van de Flierdt et al. (2008)	Prydz Bay region site ID18 (ODP Site 1166A 26 1W 100-102 cm)	E	1166A100-73	547.8	156.2	593.3	67	593.3	67	NA
van de Flierdt et al. (2008)	Prydz Bay region site ID18 (ODP Site 1166A 26 1W 100-102 cm)	E	1166A100-74	559.8	106.2	571.8	13.4	571.8	13.4	NA
van de Flierdt et al. (2008)	Prydz Bay region site ID18 (ODP Site 1166A 26 1W 100-102 cm)	E	1166A100-75	770.4	209.4	669.8	49.6	669.8	49.6	86.9418
van de Flierdt et al. (2008)	Prydz Bay region site ID18 (ODP Site 1166A 26 1W 100-102 cm)	E	1166A100-76	511.4	185.2	570.3	26.6	570.3	26.6	NA
van de Flierdt et al. (2008)	Prydz Bay region site ID18 (ODP Site 1166A 26 1W 100-102 cm)	E	1166A100-77	548.2	158.4	564.7	18.6	564.7	18.6	NA
van de Flierdt et al. (2008)	Prydz Bay region site ID18 (ODP Site 1166A 26 1W 100-102 cm)	E	1166A100-78	539.9	166.8	519.2	21	519.2	21	NA
van de Flierdt et al. (2008)	Prydz Bay region site ID18 (ODP Site 1166A 26 1W 100-102 cm)	E	1166A100-79	3439.3	210	3103.9	400.2	3439.3	210	90.248
van de Flierdt et al. (2008)	Prydz Bay region site ID18 (ODP Site 1166A 26 1W 100-102 cm)	E	1166A100-8	922.1	446.6	764.8	59.2	764.8	59.2	82.9411
van de Flierdt et al. (2008)	Prydz Bay region site ID18 (ODP Site 1166A 26 1W 100-102 cm)	E	1166A100-80	3525.4	146.6	3366.3	353.8	3525.4	146.6	95.487
van de Flierdt et al. (2008)	Prydz Bay region site ID18 (ODP Site 1166A 26 1W 100-102 cm)	E	1166A100-81	662.2	166.6	716.6	129.6	716.6	129.6	108.215
van de Flierdt et al. (2008)	Prydz Bay region site ID18 (ODP Site 1166A 26 1W 100-102 cm)	E	1166A100-82	608.9	347.6	632.6	29.8	632.6	29.8	103.892
van de Flierdt et al. (2008)	Prydz Bay region site ID18 (ODP Site 1166A 26 1W 100-102 cm)	E	1166A100-83	466.7	115	522.7	18.2	522.7	18.2	NA
van de Flierdt et al. (2008)	Prydz Bay region site ID18 (ODP Site 1166A 26 1W 100-102 cm)	E	1166A100-84	921.5	168.4	910.2	49.6	910.2	49.6	98.7737
van de Flierdt et al. (2008)	Prydz Bay region site ID18 (ODP Site 1166A 26 1W 100-102 cm)	E	1166A100-85	916.8	105	900.1	39.8	900.1	39.8	98.1784
van de Flierdt et al. (2008)	Prydz Bay region site ID18 (ODP Site 1166A 26 1W 100-102 cm)	E	1166A100-86	858.6	79.2	850.6	59	850.6	59	99.0683
van de Flierdt et al. (2008)	Prydz Bay region site ID18 (ODP Site 1166A 26 1W 100-102 cm)	E	1166A100-87	547.9	115	561	18	561	18	NA
van de Flierdt et al. (2008)	Prydz Bay region site ID18 (ODP Site 1166A 26 1W 100-102 cm)	E	1166A100-88	883.6	57.4	903.1	40.4	903.1	40.4	102.207
van de Flierdt et al. (2008)	Prydz Bay region site ID18 (ODP Site 1166A 26 1W 100-102 cm)	E	1166A100-89	677.7	74.4	664.7	88.8	664.7	88.8	98.0817
van de Flierdt et al. (2008)	Prydz Bay region site ID18 (ODP Site 1166A 26 1W 100-102 cm)	E	1166A100-9	543.4	175.6	563.5	47.6	563.5	47.6	NA
van de Flierdt et al. (2008)	Prydz Bay region site ID18 (ODP Site 1166A 26 1W 100-102 cm)	E	1166A100-90	746.2	152	619	88.2	619	88.2	82.9536
van de Flierdt et al. (2008)	Prydz Bay region site ID18 (ODP Site 1166A 26 1W 100-102 cm)	E	1166A100-91B	926.3	207.8	827.5	27.2	827.5	27.2	89.3339
van de Flierdt et al. (2008)	Prydz Bay region site ID18 (ODP Site 1166A 26 1W 100-102 cm)	E	1166A100-92	376.4	331.4	541	29	541	29	NA
van de Flierdt et al. (2008)	Prydz Bay region site ID18 (ODP Site 1166A 26 1W 100-102 cm)	E	1166A100-93	555.1	52	544.8	10.4	544.8	10.4	NA
van de Flierdt et al. (2008)	Prydz Bay region site ID18 (ODP Site 1166A 26 1W 100-102 cm)	E	1166A100-94	534.3	80.4	564.2	13.8	564.2	13.8	NA
van de Flierdt et al. (2008)	Prydz Bay region site ID18 (ODP Site 1166A 26 1W 100-102 cm)	E	1166A100-95	594.3	90.6	587.5	19.4	587.5	19.4	NA
van de Flierdt et al. (2008)	Prydz Bay region site ID18 (ODP Site 1166A 26 1W 100-102 cm)	E	1166A100-96	580.8	151.8	608.8	35	608.8	35	104.821
van de Flierdt et al. (2008)	Prydz Bay region site ID18 (ODP Site 1166A 26 1W 100-102 cm)	E	1166A100-97	650.5	141.8	663.8	81	663.8	81	102.045
van de Flierdt et al. (2008)	Prydz Bay region site ID18 (ODP Site 1166A 26 1W 100-102 cm)	E	1166A100-98	1009.2	78.8	1025.2	28.4	1009.2	78.8	101.585
van de Flierdt et al. (2008)	Prydz Bay region site ID18 (ODP Site 1166A 26 1W 100-102 cm)	E	1166A100-99	3496.2	194.4	3584.2	153.2	3496.2	194.4	102.517
Tochilin et al. (2012)	Prydz Bay ODP Leg 119, Core 739C (Sample 001R55: Quaternary)	F	001R55_1	575.793	224.685	532.662	30.0069	532.662	30.0069	NA
Tochilin et al. (2012)	Prydz Bay ODP Leg 119, Core 739C (Sample 001R55: Quaternary)	F	001R55_10	478.172	431.899	476.864	28.634	476.864	28.634	NA
Tochilin et al. (2012)	Prydz Bay ODP Leg 119, Core 739C (Sample 001R55: Quaternary)	F	001R55_11	522.338	332.39	512.933	15.6056	512.933	15.6056	NA
Tochilin et al. (2012)	Prydz Bay ODP Leg 119, Core 739C (Sample 001R55: Quaternary)	F	001R55_2	993.83	195.199	945.966	44.6306	945.966	44.6306	95.1839
Tochilin et al. (2012)	Prydz Bay ODP Leg 119, Core 739C (Sample 001R55: Quaternary)	F	001R55_3	895.065	66.0588	841.124	189.934	841.124	189.934	93.9735
Tochilin et al. (2012)	Prydz Bay ODP Leg 119, Core 739C (Sample 001R55: Quaternary)	F	001R55_4	843.25	181.424	553.827	168.729	553.827	168.729	NA
Tochilin et al. (2012)	Prydz Bay ODP Leg 119, Core 739C (Sample 001R55: Quaternary)	F	001R55_5	647.423	281.04	541.509	17.2848	541.509	17.2848	NA
Tochilin et al. (2012)	Prydz Bay ODP Leg 119, Core 739C (Sample 001R55: Quaternary)	F	001R55_6	616.776	158.358	544.032	13.2475	544.032	13.2475	NA
Tochilin et al. (2012)	Prydz Bay ODP Leg 119, Core 739C (Sample 001R55: Quaternary)	F	001R55_7	1652.3	22.855	1603.65	51.0099	1652.3	22.855	97.0552
Tochilin et al. (2012)	Prydz Bay ODP Leg 119, Core 739C (Sample 001R55: Quaternary)	F	001R55_9	547.38	292.759	541.795	15.9388	541.795	15.9388	NA
Tochilin et al. (2012)	Prydz Bay ODP Leg 119, Core 739C (Sample 004R21: Late Pliocene)	F	004R21_1	471.621	168.204	516.044	23.1956	516.044	23.1956	NA
Tochilin et al. (2012)	Prydz Bay ODP Leg 119, Core 739C (Sample 004R21: Late Pliocene)	F	004R21_10	983.69	68.802	997.89	20.171	997.89	20.171	101.444
Tochilin et al. (2012)	Prydz Bay ODP Leg 119, Core 739C (Sample 004R21: Late Pliocene)	F	004R21_11	337.162	592.411	499.616	49.2372	499.616	49.2372	NA
Tochilin et al. (2012)	Prydz Bay ODP Leg 119, Core 739C (Sample 004R21: Late Pliocene)	F	004R21_12	540.184	216.644	519.368	28.0205	519.368	28.0205	NA
Tochilin et al. (2012)	Prydz Bay ODP Leg 119, Core 739C (Sample 004R21: Late Pliocene)	F	004R21_13	485.642	237.14	533.639	31.3321	533.639	31.3321	NA
Tochilin et al. (2012)	Prydz Bay ODP Leg 119, Core 739C (Sample 004R21: Late Pliocene)	F	004R21_14	3180.25	4.7744	3125.21	111.194	3180.25	4.7744	98.2694
Tochilin et al. (2012)	Prydz Bay ODP Leg 119, Core 739C (Sample 004R21: Late Pliocene)	F	004R21_15	507.368	276.726	524.365	27.1293	524.365	27.1293	NA
Tochilin et al. (2012)	Prydz Bay ODP Leg 119, Core 739C (Sample 004R21: Late Pliocene)	F	004R21_16	513.077	147.924	516.717	41.2196	516.717	41.2196	NA
Tochilin et al. (2012)	Prydz Bay ODP Leg 119, Core 739C (Sample 004R21: Late Pliocene)	F	004R21_18	499.079	118.423	500.3	29.2863	500.3	29.2863	NA
Tochilin et al. (2012)	Prydz Bay ODP Leg 119, Core 739C (Sample 004R21: Late Pliocene)	F	004R21_19	557.194	498.261	537.721	20.7154	537.721	20.7154	NA
Tochilin et al. (2012)	Prydz Bay ODP Leg 119, Core 739C (Sample 004R21: Late Pliocene)	F	004R21_2	392.939	511.327	530.562	34.7708	530.562	34.7708	NA
Tochilin et al. (2012)	Prydz Bay ODP Leg 119, Core 739C (Sample 004R21: Late Pliocene)	F	004R21_20	1094.48	98.1836	1095.04	37.8998	1094.48	98.1836	100.05
Tochilin et al. (2012)	Prydz Bay ODP Leg 119, Core 739C (Sample 004R21: Late Pliocene)	F	004R21_21	420.158	394.531	530.513	12.8345	530.513	12.8345	NA
Tochilin et al. (2012)	Prydz Bay ODP Leg 119, Core 739C (Sample 004R21: Late Pliocene)	F	004R21_22	228.079	681.961	512.45	58.3072	512.45	58.3072	NA
Tochilin et al. (2012)	Prydz Bay ODP Leg 119, Core 739C (Sample 004R21: Late Pliocene)	F	004R21_23	861.016	196.74	918.197	30.1435	918.197	30.1435	106.641
Tochilin et al. (2012)	Prydz Bay ODP Leg 119, Core 739C (Sample 004R21: Late Pliocene)	F	004R21_3	753.308	443.774	508.144	52.319	508.144	52.319	NA
Tochilin et al. (2012)	Prydz Bay ODP Leg 119, Core 739C (Sample 004R21: Late Pliocene)	F	004R21_4	872.672	63.7031	809.966	48.6105	809.966	48.6105	92.8145
Tochilin et al. (2012)	Prydz Bay ODP Leg 119, Core 739C (Sample 004R21: Late Pliocene)	F	004R21_5	613.443	222.474	486.233	19.0897	486.233	19.0897	NA
Tochilin et al. (2012)	Prydz Bay ODP Leg 119, Core 739C (Sample 004R21: Late Pliocene)	F	004R21_6	930.688	44.2189	887.483	22.722	887.483	22.722	95.3577
Tochilin et al. (2012)	Prydz Bay ODP Leg 119, Core 739C (Sample 004R21: Late Pliocene)	F	004R21_7	501.876	135.95	515.737	24.915	515.737	24.915	NA
Tochilin et al. (2012)	Prydz Bay ODP Leg 119, Core 739C (Sample 004R21: Late Pliocene)	F	004R21_8	1102.25	148.398	1064.8	29.0949	1102.25	148.398	96.6023
Tochilin et al. (2012)	Prydz Bay ODP Leg 119, Core 739C (Sample 004R21: Late Pliocene)	F	004R21_9	585.797	142.939	599.401	21.6285	599.401	21.6285	NA
Tochilin et al. (2012)	Prydz Bay ODP Leg 119, Core 739C (Sample 005R115: Late Pliocene)	F	005R115_1	967.916	126.026	950.461	46.8959	950.461	46.8959	98.1966
Tochilin et al. (2012)	Prydz Bay ODP Leg 119, Core 739C (Sample 005R115: Late Pliocene)	F	005R115_10	994.713	168.754	973.589	76.2871	973.589	76.2871	97.8763
Tochilin et al. (2012)	Prydz Bay ODP Leg 119, Core 739C (Sample 005R115: Late Pliocene)	F	005R115_11	543.765	125.915	526.351	10.6658	526.351	10.6658	NA
Tochilin et al. (2012)	Prydz Bay ODP Leg 119, Core 739C (Sample 005R115: Late Pliocene)	F	005R115_12	438.1	427.917	523.148	21.4457	523.148	21.4457	NA
Tochilin et al. (2012)	Prydz Bay ODP Leg 119, Core 739C (Sample 005R115: Late Pliocene)	F	005R115_13	987.785	92.7939	1035.02	34.7593	987.785	92.7939	104.782
Tochilin et al. (2012)	Prydz Bay ODP Leg 119, Core 739C (Sample 005R115: Late Pliocene)	F	005R115_14	1082.29	63.7942	1095.87	28.7556	1082.29	63.7942	101.255
Tochilin et al. (2012)	Prydz Bay ODP Leg 119, Core 739C (Sample 005R115: Late Pliocene)	F	005R115_15	958.725	171.749	957.876	32.413	957.876	32.413	99.9114
Tochilin et al. (2012)	Prydz Bay ODP Leg 119, Core 739C (Sample 005R115: Late Pliocene)	F	005R115_16	496.624	130.938	526.077	14.6089	526.077	14.6089	NA
Tochilin et al. (2012)	Prydz Bay ODP Leg 119, Core 739C (Sample 005R115: Late Pliocene)	F	005R115_17	908.718	99.8673	948.542	40.5489	948.542	40.5489	104.382
Tochilin et al. (2012)	Prydz Bay ODP Leg 119, Core 739C (Sample 005R115: Late Pliocene)	F	005R115_18	474.108	178.085	489.56	12.6938	489.56	12.6938	NA
Tochilin et al. (2012)	Prydz Bay ODP Leg 119, Core 739C (Sample 005R115: Late Pliocene)	F	005R115_19	1078.82	62.6225	1067.42	40.1125	1078.82	62.6225	98.9439
Tochilin et al. (2012)	Prydz Bay ODP Leg 119, Core 739C (Sample 005R115: Late Pliocene)	F	005R115_2	525.673	209.218	496.235	15.8804	496.235	15.8804	NA
Tochilin et al. (2012)	Prydz Bay ODP Leg 119, Core 739C (Sample 005R115: Late Pliocene)	F	005R115_20	982.824	248.039	954.859	44.8131	954.859	44.8131	97.1546
Tochilin et al. (2012)	Prydz Bay ODP Leg 119, Core 739C (Sample 005R115: Late Pliocene)	F	005R115_21	413.296	262.865	527.416	15.2991	527.416	15.2991	NA
Tochilin et al. (2012)	Prydz Bay ODP Leg 119, Core 739C (Sample 005R115: Late Pliocene)	F	005R115_3	923.917	298.178	913.266	55.8609	913.266	55.8609	98.8472
Tochilin et al. (2012)	Prydz Bay ODP Leg 119, Core 739C (Sample 005R115: Late Pliocene)	F	005R115_4	888.218	39.936	876.614	23.8059	876.614	23.8059	98.6936
Tochilin et al. (2012)	Prydz Bay ODP Leg 119, Core 739C (Sample 005R115: Late Pliocene)	F	005R115_5	2485.21	29.3079	2465.83	310.951	2485.21	29.3079	99.22
Tochilin et al. (2012)	Prydz Bay ODP Leg 119, Core 739C (Sample 005R115: Late Pliocene)	F	005R115_6	827.181	104.491	715.476	162.86	715.476	162.86	86.4956
Tochilin et al. (2012)	Prydz Bay ODP Leg 119, Core 739C (Sample 005R115: Late Pliocene)	F	005R115_7	955.945	68.8575	913.671	20.0847	913.671	20.0847	95.5777
Tochilin et al. (2012)	Prydz Bay ODP Leg 119, Core 739C (Sample 005R115: Late Pliocene)	F	005R115_8	2812.83	10.4691	2768.99	146.882	2812.83	10.4691	98.4413
Tochilin et al. (2012)	Prydz Bay ODP Leg 119, Core 739C (Sample 005R115: Late Pliocene)	F	005R115_9	604.196	117.108	538.358	27.2272	538.358	27.2272	NA
Tochilin et al. (2012)	Prydz Bay ODP Leg 119, Core 739C (Sample 013R10: Late Pliocene)	F	013R10_1	597.484	197.039	564.346	55.6922	564.346	55.6922	NA
Tochilin et al. (2012)	Prydz Bay ODP Leg 119, Core 739C (Sample 013R10: Late Pliocene)	F	013R10_10	522.315	166.147	508.294	9.88081	508.294	9.88081	NA
Tochilin et al. (2012)	Prydz Bay ODP Leg 119, Core 739C (Sample 013R10: Late Pliocene)	F	013R10_11	400.012	485.805	518.297	42.2212	518.297	42.2212	NA
Tochilin et al. (2012)	Prydz Bay ODP Leg 119, Core 739C (Sample 013R10: Late Pliocene)	F	013R10_12	1145.39	67.2446	1112.24	41.4074	1145.39	67.2446	97.1055
Tochilin et al. (2012)	Prydz Bay ODP Leg 119, Core 739C (Sample 013R10: Late Pliocene)	F	013R10_2	514.413	136.331	517.943	26.4201	517.943	26.4201	NA
Tochilin et al. (2012)	Prydz Bay ODP Leg 119, Core 739C (Sample 013R10: Late Pliocene)	F	013R10_3	560.358	238.349	522.262	16.1318	522.262	16.1318	NA
Tochilin et al. (2012)	Prydz Bay ODP Leg 119, Core 739C (Sample 013R10: Late Pliocene)	F	013R10_4	752.746	284.393	588.384	21.7361	588.384	21.7361	NA
Tochilin et al. (2012)	Prydz Bay ODP Leg 119, Core 739C (Sample 013R10: Late Pliocene)	F	013R10_5	541.286	312.463	506.382	14.8889	506.382	14.8889	NA
Tochilin et al. (2012)	Prydz Bay ODP Leg 119, Core 739C (Sample 013R10: Late Pliocene)	F	013R10_6	974.462	168.014	876.687	35.4425	876.687	35.4425	89.9664
Tochilin et al. (2012)	Prydz Bay ODP Leg 119, Core 739C (Sample 013R10: Late Pliocene)	F	013R10_7	865.959	158.622	786.991	34.4786	786.991	34.4786	90.8809
Tochilin et al. (2012)	Prydz Bay ODP Leg 119, Core 739C (Sample 013R10: Late Pliocene)	F	013R10_8	674.164	271.51	541.688	14.1145	541.688	14.1145	NA
Tochilin et al. (2012)	Prydz Bay ODP Leg 119, Core 739C (Sample 013R10: Late Pliocene)	F	013R10_9	621.72	115.099	544.473	27.9358	544.473	27.9358	NA
Tochilin et al. (2012)	Prydz Bay ODP Leg 119, Core 739C (Sample 014R29: Early Pliocene)	F	014R29_1	544.852	149.335	516.733	14.3808	516.733	14.3808	NA
Tochilin et al. (2012)	Prydz Bay ODP Leg 119, Core 739C (Sample 014R29: Early Pliocene)	F	014R29_10	557.93	91.1943	517.191	19.4209	517.191	19.4209	NA
Tochilin et al. (2012)	Prydz Bay ODP Leg 119, Core 739C (Sample 014R29: Early Pliocene)	F	014R29_11	508.808	131.262	531.077	13.8642	531.077	13.8642	NA
Tochilin et al. (2012)	Prydz Bay ODP Leg 119, Core 739C (Sample 014R29: Early Pliocene)	F	014R29_12	580.341	53.3079	544.02	15.3881	544.02	15.3881	NA
Tochilin et al. (2012)	Prydz Bay ODP Leg 119, Core 739C (Sample 014R29: Early Pliocene)	F	014R29_13	908.653	26.2987	914.349	26.3824	914.349	26.3824	100.627
Tochilin et al. (2012)	Prydz Bay ODP Leg 119, Core 739C (Sample 014R29: Early Pliocene)	F	014R29_14	928.861	33.5357	938.463	82.8589	938.463	82.8589	101.034
Tochilin et al. (2012)	Prydz Bay ODP Leg 119, Core 739C (Sample 014R29: Early Pliocene)	F	014R29_15	540.713	111.555	532.202	24.3944	532.202	24.3944	NA
Tochilin et al. (2012)	Prydz Bay ODP Leg 119, Core 739C (Sample 014R29: Early Pliocene)	F	014R29_16	610.196	232.981	527.535	16.7997	527.535	16.7997	NA
Tochilin et al. (2012)	Prydz Bay ODP Leg 119, Core 739C (Sample 014R29: Early Pliocene)	F	014R29_17	557.065	62.6173	535.734	13.1073	535.734	13.1073	NA
Tochilin et al. (2012)	Prydz Bay ODP Leg 119, Core 739C (Sample 014R29: Early Pliocene)	F	014R29_18	954.94	58.1776	970.891	24.8977	970.891	24.8977	101.67
Tochilin et al. (2012)	Prydz Bay ODP Leg 119, Core 739C (Sample 014R29: Early Pliocene)	F	014R29_19	1059.62	22.2731	1065.05	54.1977	1059.62	22.2731	100.512
Tochilin et al. (2012)	Prydz Bay ODP Leg 119, Core 739C (Sample 014R29: Early Pliocene)	F	014R29_2	490.56	135.48	514.764	12.2518	514.764	12.2518	NA
Tochilin et al. (2012)	Prydz Bay ODP Leg 119, Core 739C (Sample 014R29: Early Pliocene)	F	014R29_20	565.084	90.9602	539.556	34.4745	539.556	34.4745	NA
Tochilin et al. (2012)	Prydz Bay ODP Leg 119, Core 739C (Sample 014R29: Early Pliocene)	F	014R29_21	512.992	60.506	552.496	37.6496	552.496	37.6496	NA
Tochilin et al. (2012)	Prydz Bay ODP Leg 119, Core 739C (Sample 014R29: Early Pliocene)	F	014R29_22	647.786	173.492	534.497	30.6154	534.497	30.6154	NA
Tochilin et al. (2012)	Prydz Bay ODP Leg 119, Core 739C (Sample 014R29: Early Pliocene)	F	014R29_23	560.263	338.853	537.201	20.9736	537.201	20.9736	NA
Tochilin et al. (2012)	Prydz Bay ODP Leg 119, Core 739C (Sample 014R29: Early Pliocene)	F	014R29_24	1434.36	44.2204	1071.44	81.3066	1434.36	44.2204	74.6978
Tochilin et al. (2012)	Prydz Bay ODP Leg 119, Core 739C (Sample 014R29: Early Pliocene)	F	014R29_25	442.225	339.053	532.271	23.8844	532.271	23.8844	NA
Tochilin et al. (2012)	Prydz Bay ODP Leg 119, Core 739C (Sample 014R29: Early Pliocene)	F	014R29_26	576.015	210.423	520.15	24.0507	520.15	24.0507	NA
Tochilin et al. (2012)	Prydz Bay ODP Leg 119, Core 739C (Sample 014R29: Early Pliocene)	F	014R29_27	531.467	103.912	545.348	34.0725	545.348	34.0725	NA
Tochilin et al. (2012)	Prydz Bay ODP Leg 119, Core 739C (Sample 014R29: Early Pliocene)	F	014R29_3	525.243	138.535	502.604	11.8233	502.604	11.8233	NA
Tochilin et al. (2012)	Prydz Bay ODP Leg 119, Core 739C (Sample 014R29: Early Pliocene)	F	014R29_4	574.76	127.078	532.257	42.3325	532.257	42.3325	NA
Tochilin et al. (2012)	Prydz Bay ODP Leg 119, Core 739C (Sample 014R29: Early Pliocene)	F	014R29_5	531.534	109.865	544.031	23.9876	544.031	23.9876	NA
Tochilin et al. (2012)	Prydz Bay ODP Leg 119, Core 739C (Sample 014R29: Early Pliocene)	F	014R29_6	1653.25	25.8578	1593.27	41.0632	1653.25	25.8578	96.3718
Tochilin et al. (2012)	Prydz Bay ODP Leg 119, Core 739C (Sample 014R29: Early Pliocene)	F	014R29_7	1553.72	19.9737	1262.5	109.436	1553.72	19.9737	81.2562
Tochilin et al. (2012)	Prydz Bay ODP Leg 119, Core 739C (Sample 014R29: Early Pliocene)	F	014R29_8	575.438	207.12	533.13	10.6519	533.13	10.6519	NA
Tochilin et al. (2012)	Prydz Bay ODP Leg 119, Core 739C (Sample 014R29: Early Pliocene)	F	014R29_9	640.962	148.881	572.139	22.1732	572.139	22.1732	NA
Tochilin et al. (2012)	Prydz Bay ODP Leg 119, Core 739C (Sample 017R20: Early Pliocene)	F	017R20_1	924.319	77.8306	917.198	45.3886	917.198	45.3886	99.2296
Tochilin et al. (2012)	Prydz Bay ODP Leg 119, Core 739C (Sample 017R20: Early Pliocene)	F	017R20_10	1007.18	33.6357	911.229	57.6505	911.229	57.6505	90.4732
Tochilin et al. (2012)	Prydz Bay ODP Leg 119, Core 739C (Sample 017R20: Early Pliocene)	F	017R20_11	473.052	235.471	468.622	20.5141	468.622	20.5141	NA
Tochilin et al. (2012)	Prydz Bay ODP Leg 119, Core 739C (Sample 017R20: Early Pliocene)	F	017R20_12	1058.21	148.061	1079	34.8705	1058.21	148.061	101.965
Tochilin et al. (2012)	Prydz Bay ODP Leg 119, Core 739C (Sample 017R20: Early Pliocene)	F	017R20_2	1666.66	13.9445	1501.07	32.9856	1666.66	13.9445	90.0646
Tochilin et al. (2012)	Prydz Bay ODP Leg 119, Core 739C (Sample 017R20: Early Pliocene)	F	017R20_3	944.455	119.142	833.335	20.8956	833.335	20.8956	88.2345
Tochilin et al. (2012)	Prydz Bay ODP Leg 119, Core 739C (Sample 017R20: Early Pliocene)	F	017R20_4	537.875	103.23	513.735	6.08567	513.735	6.08567	NA
Tochilin et al. (2012)	Prydz Bay ODP Leg 119, Core 739C (Sample 017R20: Early Pliocene)	F	017R20_5	1111.97	157.92	798.079	49.5699	798.079	49.5699	71.7714
Tochilin et al. (2012)	Prydz Bay ODP Leg 119, Core 739C (Sample 017R20: Early Pliocene)	F	017R20_6	481.347	134.226	532.768	40.0014	532.768	40.0014	NA
Tochilin et al. (2012)	Prydz Bay ODP Leg 119, Core 739C (Sample 017R20: Early Pliocene)	F	017R20_7	552.053	122.186	522.657	12.7337	522.657	12.7337	NA
Tochilin et al. (2012)	Prydz Bay ODP Leg 119, Core 739C (Sample 017R20: Early Pliocene)	F	017R20_8	634.656	103.57	608.887	16.911	608.887	16.911	95.9396
Tochilin et al. (2012)	Prydz Bay ODP Leg 119, Core 739C (Sample 017R20: Early Pliocene)	F	017R20_9	917.664	103.131	821.291	166.57	821.291	166.57	89.498
Tochilin et al. (2012)	Prydz Bay ODP Leg 119, Core 739C (Sample 019R85: Early Pliocene)	F	019R85_1	1918.43	13.8902	1884.62	61.7749	1918.43	13.8902	98.2378
Tochilin et al. (2012)	Prydz Bay ODP Leg 119, Core 739C (Sample 019R85: Early Pliocene)	F	019R85_10	571.979	432.812	529.521	20.3467	529.521	20.3467	NA
Tochilin et al. (2012)	Prydz Bay ODP Leg 119, Core 739C (Sample 019R85: Early Pliocene)	F	019R85_11	555.721	105.454	548.204	35.027	548.204	35.027	NA
Tochilin et al. (2012)	Prydz Bay ODP Leg 119, Core 739C (Sample 019R85: Early Pliocene)	F	019R85_12	532.574	157.655	592.659	18.1643	592.659	18.1643	NA
Tochilin et al. (2012)	Prydz Bay ODP Leg 119, Core 739C (Sample 019R85: Early Pliocene)	F	019R85_13	578.218	152.438	568.189	17.9487	568.189	17.9487	NA
Tochilin et al. (2012)	Prydz Bay ODP Leg 119, Core 739C (Sample 019R85: Early Pliocene)	F	019R85_14	2474.47	9.6008	2497.83	48.336	2474.47	9.6008	100.944
Tochilin et al. (2012)	Prydz Bay ODP Leg 119, Core 739C (Sample 019R85: Early Pliocene)	F	019R85_15	965.16	146.651	957.447	35.2793	957.447	35.2793	99.2009
Tochilin et al. (2012)	Prydz Bay ODP Leg 119, Core 739C (Sample 019R85: Early Pliocene)	F	019R85_16	894.671	237.817	851.704	48.4837	851.704	48.4837	95.1974
Tochilin et al. (2012)	Prydz Bay ODP Leg 119, Core 739C (Sample 019R85: Early Pliocene)	F	019R85_17	797.256	1031.32	526.533	99.8637	526.533	99.8637	NA
Tochilin et al. (2012)	Prydz Bay ODP Leg 119, Core 739C (Sample 019R85: Early Pliocene)	F	019R85_2	822.292	156.909	622.162	95.8804	622.162	95.8804	75.6619
Tochilin et al. (2012)	Prydz Bay ODP Leg 119, Core 739C (Sample 019R85: Early Pliocene)	F	019R85_3	625.466	159.561	522.913	19.5315	522.913	19.5315	NA
Tochilin et al. (2012)	Prydz Bay ODP Leg 119, Core 739C (Sample 019R85: Early Pliocene)	F	019R85_4	891.688	99.0306	859.959	31.9109	859.959	31.9109	96.4417
Tochilin et al. (2012)	Prydz Bay ODP Leg 119, Core 739C (Sample 019R85: Early Pliocene)	F	019R85_5	977.247	26.5898	789.354	23.7488	789.354	23.7488	80.7732
Tochilin et al. (2012)	Prydz Bay ODP Leg 119, Core 739C (Sample 019R85: Early Pliocene)	F	019R85_6	541.321	251.05	525.108	28.3348	525.108	28.3348	NA
Tochilin et al. (2012)	Prydz Bay ODP Leg 119, Core 739C (Sample 019R85: Early Pliocene)	F	019R85_7	1027.6	80.7628	1007.34	36.9959	1027.6	80.7628	98.0279
Tochilin et al. (2012)	Prydz Bay ODP Leg 119, Core 739C (Sample 019R85: Early Pliocene)	F	019R85_8	647.632	207.527	519.049	9.89237	519.049	9.89237	NA
Tochilin et al. (2012)	Prydz Bay ODP Leg 119, Core 739C (Sample 019R85: Early Pliocene)	F	019R85_9	518.978	389.063	505.136	41.0716	505.136	41.0716	NA
Tochilin et al. (2012)	Prydz Bay ODP Leg 119, Core 739C (Sample 021R70: Late Miocene)	F	021R70_10	968.058	73.0891	913.227	44.5345	913.227	44.5345	94.336
Tochilin et al. (2012)	Prydz Bay ODP Leg 119, Core 739C (Sample 021R70: Late Miocene)	F	021R70_11	304.275	325.323	523.46	43.2907	523.46	43.2907	NA
Tochilin et al. (2012)	Prydz Bay ODP Leg 119, Core 739C (Sample 021R70: Late Miocene)	F	021R70_12	1061.55	48.9739	982.007	71.8289	982.007	71.8289	92.5067
Tochilin et al. (2012)	Prydz Bay ODP Leg 119, Core 739C (Sample 021R70: Late Miocene)	F	021R70_2	627.435	236.173	515.705	31.9058	515.705	31.9058	NA
Tochilin et al. (2012)	Prydz Bay ODP Leg 119, Core 739C (Sample 021R70: Late Miocene)	F	021R70_3	565.497	87.7402	505.428	25.8677	505.428	25.8677	NA
Tochilin et al. (2012)	Prydz Bay ODP Leg 119, Core 739C (Sample 021R70: Late Miocene)	F	021R70_4	875.983	128.827	902.839	67.2732	902.839	67.2732	103.066
Tochilin et al. (2012)	Prydz Bay ODP Leg 119, Core 739C (Sample 021R70: Late Miocene)	F	021R70_5	651.321	42.1311	641.107	21.6613	641.107	21.6613	98.4318
Tochilin et al. (2012)	Prydz Bay ODP Leg 119, Core 739C (Sample 021R70: Late Miocene)	F	021R70_6	566.11	173.637	513.685	18.9935	513.685	18.9935	NA
Tochilin et al. (2012)	Prydz Bay ODP Leg 119, Core 739C (Sample 021R70: Late Miocene)	F	021R70_7	564.865	74.7158	473.504	144.283	473.504	144.283	NA
Tochilin et al. (2012)	Prydz Bay ODP Leg 119, Core 739C (Sample 021R70: Late Miocene)	F	021R70_8	913.857	106.055	901.014	94.3883	901.014	94.3883	98.5947
Tochilin et al. (2012)	Prydz Bay ODP Leg 119, Core 739C (Sample 021R70: Late Miocene)	F	021R70_9	669.95	346.173	539.817	36.2244	539.817	36.2244	NA
Tochilin et al. (2012)	Prydz Bay ODP Leg 119, Core 739C (Sample 022R74: Late Miocene)	F	022R74_10	516.997	142.856	547.096	34.5177	547.096	34.5177	NA
Tochilin et al. (2012)	Prydz Bay ODP Leg 119, Core 739C (Sample 022R74: Late Miocene)	F	022R74_11	972.512	102.328	1037.06	602.055	972.512	102.328	106.637
Tochilin et al. (2012)	Prydz Bay ODP Leg 119, Core 739C (Sample 022R74: Late Miocene)	F	022R74_12	693.153	41.2663	737.57	76.1009	737.57	76.1009	106.408
Tochilin et al. (2012)	Prydz Bay ODP Leg 119, Core 739C (Sample 022R74: Late Miocene)	F	022R74_13	392.602	451.125	534.458	21.5499	534.458	21.5499	NA
Tochilin et al. (2012)	Prydz Bay ODP Leg 119, Core 739C (Sample 022R74: Late Miocene)	F	022R74_14	916.772	75.0706	957.232	63.1976	957.232	63.1976	104.413
Tochilin et al. (2012)	Prydz Bay ODP Leg 119, Core 739C (Sample 022R74: Late Miocene)	F	022R74_15	587.736	297.491	524.239	28.0465	524.239	28.0465	NA
Tochilin et al. (2012)	Prydz Bay ODP Leg 119, Core 739C (Sample 022R74: Late Miocene)	F	022R74_16	451.667	503.483	519.024	30.4458	519.024	30.4458	NA
Tochilin et al. (2012)	Prydz Bay ODP Leg 119, Core 739C (Sample 022R74: Late Miocene)	F	022R74_17	911.719	44.5908	935.979	58.3001	935.979	58.3001	102.661
Tochilin et al. (2012)	Prydz Bay ODP Leg 119, Core 739C (Sample 022R74: Late Miocene)	F	022R74_18	506.943	146.401	532.733	19.1141	532.733	19.1141	NA
Tochilin et al. (2012)	Prydz Bay ODP Leg 119, Core 739C (Sample 022R74: Late Miocene)	F	022R74_2	608.366	319.016	514.639	24.5777	514.639	24.5777	NA
Tochilin et al. (2012)	Prydz Bay ODP Leg 119, Core 739C (Sample 022R74: Late Miocene)	F	022R74_3	553.474	87.0824	515.653	17.7019	515.653	17.7019	NA
Tochilin et al. (2012)	Prydz Bay ODP Leg 119, Core 739C (Sample 022R74: Late Miocene)	F	022R74_4	791.364	674.508	517.256	49.4648	517.256	49.4648	NA
Tochilin et al. (2012)	Prydz Bay ODP Leg 119, Core 739C (Sample 022R74: Late Miocene)	F	022R74_5	530.689	116.195	537.854	15.6551	537.854	15.6551	NA
Tochilin et al. (2012)	Prydz Bay ODP Leg 119, Core 739C (Sample 022R74: Late Miocene)	F	022R74_6	520.168	120.589	533.499	14.9376	533.499	14.9376	NA
Tochilin et al. (2012)	Prydz Bay ODP Leg 119, Core 739C (Sample 022R74: Late Miocene)	F	022R74_8	551.13	90.0066	538.855	41.1346	538.855	41.1346	NA
Tochilin et al. (2012)	Prydz Bay ODP Leg 119, Core 739C (Sample 022R74: Late Miocene)	F	022R74_9	528.687	127.212	508.555	11.2775	508.555	11.2775	NA
Tochilin et al. (2012)	Prydz Bay ODP Leg 119, Core 739C (Sample 023R110: Late Miocene)	F	023R110_1	543.471	423.353	572.073	44.9727	572.073	44.9727	NA
Tochilin et al. (2012)	Prydz Bay ODP Leg 119, Core 739C (Sample 023R110: Late Miocene)	F	023R110_11	549.359	372.123	537.361	24.2727	537.361	24.2727	NA
Tochilin et al. (2012)	Prydz Bay ODP Leg 119, Core 739C (Sample 023R110: Late Miocene)	F	023R110_12	528.091	231.339	543.51	15.9133	543.51	15.9133	NA
Tochilin et al. (2012)	Prydz Bay ODP Leg 119, Core 739C (Sample 023R110: Late Miocene)	F	023R110_13	523.306	520.181	404.944	270.265	404.944	270.265	NA
Tochilin et al. (2012)	Prydz Bay ODP Leg 119, Core 739C (Sample 023R110: Late Miocene)	F	023R110_14	530.772	62.1091	521.056	28.5022	521.056	28.5022	NA
Tochilin et al. (2012)	Prydz Bay ODP Leg 119, Core 739C (Sample 023R110: Late Miocene)	F	023R110_15	1100.97	40.0931	1020.8	85.0568	1100.97	40.0931	92.7186
Tochilin et al. (2012)	Prydz Bay ODP Leg 119, Core 739C (Sample 023R110: Late Miocene)	F	023R110_16	691.473	408.463	500.034	16.6155	500.034	16.6155	NA
Tochilin et al. (2012)	Prydz Bay ODP Leg 119, Core 739C (Sample 023R110: Late Miocene)	F	023R110_17	427.891	595.285	492.937	40.5829	492.937	40.5829	NA
Tochilin et al. (2012)	Prydz Bay ODP Leg 119, Core 739C (Sample 023R110: Late Miocene)	F	023R110_18	487.393	463.833	531.541	13.5792	531.541	13.5792	NA
Tochilin et al. (2012)	Prydz Bay ODP Leg 119, Core 739C (Sample 023R110: Late Miocene)	F	023R110_2	1277.52	44.8006	1249.57	143.622	1277.52	44.8006	97.8124
Tochilin et al. (2012)	Prydz Bay ODP Leg 119, Core 739C (Sample 023R110: Late Miocene)	F	023R110_3	523.808	209.701	520.827	15.6163	520.827	15.6163	NA
Tochilin et al. (2012)	Prydz Bay ODP Leg 119, Core 739C (Sample 023R110: Late Miocene)	F	023R110_5	531.135	413.716	524.778	15.6273	524.778	15.6273	NA
Tochilin et al. (2012)	Prydz Bay ODP Leg 119, Core 739C (Sample 023R110: Late Miocene)	F	023R110_6	525.747	263.3	520.313	11.2743	520.313	11.2743	NA
Tochilin et al. (2012)	Prydz Bay ODP Leg 119, Core 739C (Sample 023R110: Late Miocene)	F	023R110_7	441.336	310.879	482.937	21.5965	482.937	21.5965	NA
Tochilin et al. (2012)	Prydz Bay ODP Leg 119, Core 739C (Sample 023R110: Late Miocene)	F	023R110_8	538.454	191.583	524.542	17.735	524.542	17.735	NA
Tochilin et al. (2012)	Prydz Bay ODP Leg 119, Core 739C (Sample 023R110: Late Miocene)	F	023R110_9	514.098	95.3916	525.47	18.4035	525.47	18.4035	NA
Tochilin et al. (2012)	Prydz Bay ODP Leg 119, Core 739C (Sample 025R10: Early Oligocene)	F	025R10_1	1011.43	133.09	910.755	14.0837	910.755	14.0837	90.046
Tochilin et al. (2012)	Prydz Bay ODP Leg 119, Core 739C (Sample 025R10: Early Oligocene)	F	025R10_10	2340.86	27.2122	2344.26	78.4694	2340.86	27.2122	100.146
Tochilin et al. (2012)	Prydz Bay ODP Leg 119, Core 739C (Sample 025R10: Early Oligocene)	F	025R10_11	3175.66	10.369	3027.58	124.982	3175.66	10.369	95.3368
Tochilin et al. (2012)	Prydz Bay ODP Leg 119, Core 739C (Sample 025R10: Early Oligocene)	F	025R10_12	1302.85	40.6685	1328.23	156.759	1302.85	40.6685	101.948
Tochilin et al. (2012)	Prydz Bay ODP Leg 119, Core 739C (Sample 025R10: Early Oligocene)	F	025R10_13	602.824	228.164	538.406	41.3766	538.406	41.3766	NA
Tochilin et al. (2012)	Prydz Bay ODP Leg 119, Core 739C (Sample 025R10: Early Oligocene)	F	025R10_14	1085.58	57.9228	1014.13	73.4051	1085.58	57.9228	93.4182
Tochilin et al. (2012)	Prydz Bay ODP Leg 119, Core 739C (Sample 025R10: Early Oligocene)	F	025R10_15	590.159	239.6	574.231	19.7457	574.231	19.7457	NA
Tochilin et al. (2012)	Prydz Bay ODP Leg 119, Core 739C (Sample 025R10: Early Oligocene)	F	025R10_16	589.473	204.706	559.691	28.8285	559.691	28.8285	NA
Tochilin et al. (2012)	Prydz Bay ODP Leg 119, Core 739C (Sample 025R10: Early Oligocene)	F	025R10_2	2816.82	16.4961	2794.51	106.684	2816.82	16.4961	99.208
Tochilin et al. (2012)	Prydz Bay ODP Leg 119, Core 739C (Sample 025R10: Early Oligocene)	F	025R10_3	530.119	250.237	507.231	14.6384	507.231	14.6384	NA
Tochilin et al. (2012)	Prydz Bay ODP Leg 119, Core 739C (Sample 025R10: Early Oligocene)	F	025R10_4	919.684	98.5874	894.943	43.3689	894.943	43.3689	97.3098
Tochilin et al. (2012)	Prydz Bay ODP Leg 119, Core 739C (Sample 025R10: Early Oligocene)	F	025R10_5	572.98	97.2478	515.476	13.6604	515.476	13.6604	NA
Tochilin et al. (2012)	Prydz Bay ODP Leg 119, Core 739C (Sample 025R10: Early Oligocene)	F	025R10_6	745.05	195.832	505.569	75.7389	505.569	75.7389	NA
Tochilin et al. (2012)	Prydz Bay ODP Leg 119, Core 739C (Sample 025R10: Early Oligocene)	F	025R10_7	897.715	167.86	832.888	61.5651	832.888	61.5651	92.7787
Tochilin et al. (2012)	Prydz Bay ODP Leg 119, Core 739C (Sample 025R10: Early Oligocene)	F	025R10_8	752.433	141.779	680.326	23.9024	680.326	23.9024	90.4168
Tochilin et al. (2012)	Prydz Bay ODP Leg 119, Core 739C (Sample 025R10: Early Oligocene)	F	025R10_9	921.982	42.5995	869.499	25.2603	869.499	25.2603	94.3076
Tochilin et al. (2012)	Prydz Bay ODP Leg 119, Core 739C (Sample 030R91: Early Oligocene)	F	030R91_1	627.686	49.782	625.976	42.0785	625.976	42.0785	99.7276
Tochilin et al. (2012)	Prydz Bay ODP Leg 119, Core 739C (Sample 030R91: Early Oligocene)	F	030R91_2	1195.39	77.4816	1033.13	26.597	1195.39	77.4816	86.4259
Tochilin et al. (2012)	Prydz Bay ODP Leg 119, Core 739C (Sample 030R91: Early Oligocene)	F	030R91_3	899.49	58.4312	882.896	19.9577	882.896	19.9577	98.1551
Tochilin et al. (2012)	Prydz Bay ODP Leg 119, Core 739C (Sample 030R91: Early Oligocene)	F	030R91_6	510.166	224.339	519.721	14.034	519.721	14.034	NA
Tochilin et al. (2012)	Prydz Bay ODP Leg 119, Core 739C (Sample 030R91: Early Oligocene)	F	030R91_7	975.607	631.057	947.515	74.5962	947.515	74.5962	97.1205
Tochilin et al. (2012)	Prydz Bay ODP Leg 119, Core 739C (Sample 031R85: Early Oligocene)	F	031R85_1	644.984	153.741	622.6	28.63	622.6	28.63	96.5295
Tochilin et al. (2012)	Prydz Bay ODP Leg 119, Core 739C (Sample 031R85: Early Oligocene)	F	031R85_10	1077.39	57.1643	1086.15	30.5292	1077.39	57.1643	100.813
Tochilin et al. (2012)	Prydz Bay ODP Leg 119, Core 739C (Sample 031R85: Early Oligocene)	F	031R85_2	302.754	473.434	511.25	18.0497	511.25	18.0497	NA
Tochilin et al. (2012)	Prydz Bay ODP Leg 119, Core 739C (Sample 031R85: Early Oligocene)	F	031R85_3	585.555	181.169	582.293	20.91	582.293	20.91	NA
Tochilin et al. (2012)	Prydz Bay ODP Leg 119, Core 739C (Sample 031R85: Early Oligocene)	F	031R85_4	2042.27	15.5864	1983.13	82.921	2042.27	15.5864	97.104
Tochilin et al. (2012)	Prydz Bay ODP Leg 119, Core 739C (Sample 031R85: Early Oligocene)	F	031R85_5	481.177	358.077	518.161	29.3089	518.161	29.3089	NA
Tochilin et al. (2012)	Prydz Bay ODP Leg 119, Core 739C (Sample 031R85: Early Oligocene)	F	031R85_6	500.68	333.599	508.587	20.6406	508.587	20.6406	NA
Tochilin et al. (2012)	Prydz Bay ODP Leg 119, Core 739C (Sample 031R85: Early Oligocene)	F	031R85_7	988.459	64.9824	891.903	21.9887	891.903	21.9887	90.2316
Tochilin et al. (2012)	Prydz Bay ODP Leg 119, Core 739C (Sample 031R85: Early Oligocene)	F	031R85_8	505.074	327.651	587.369	72.3214	587.369	72.3214	NA
Tochilin et al. (2012)	Prydz Bay ODP Leg 119, Core 739C (Sample 031R85: Early Oligocene)	F	031R85_9	536.403	109.163	514.746	13.057	514.746	13.057	NA
Tochilin et al. (2012)	Prydz Bay ODP Leg 119, Core 739C (Sample 034R80: Early Oligocene)	F	034R80_1	502.608	61.8379	497.87	44.6345	497.87	44.6345	NA
Tochilin et al. (2012)	Prydz Bay ODP Leg 119, Core 739C (Sample 034R80: Early Oligocene)	F	034R80_2	611.065	185.24	629.14	399.443	629.14	399.443	102.958
Tochilin et al. (2012)	Prydz Bay ODP Leg 119, Core 739C (Sample 034R80: Early Oligocene)	F	034R80_4	584.973	193.974	478.239	21.966	478.239	21.966	NA
Tochilin et al. (2012)	Prydz Bay ODP Leg 119, Core 739C (Sample 034R80: Early Oligocene)	F	034R80_5	834.815	172.199	885.805	61.6706	885.805	61.6706	106.108
Tochilin et al. (2012)	Prydz Bay ODP Leg 119, Core 739C (Sample 038R60: Early Oligocene)	F	038R60_1	908.565	40.1391	789.422	99.8568	789.422	99.8568	86.8866
Tochilin et al. (2012)	Prydz Bay ODP Leg 119, Core 739C (Sample 038R60: Early Oligocene)	F	038R60_10	514.175	191.128	538.792	19.8193	538.792	19.8193	NA
Tochilin et al. (2012)	Prydz Bay ODP Leg 119, Core 739C (Sample 038R60: Early Oligocene)	F	038R60_11	3190.18	4.55529	3057.08	234.178	3190.18	4.55529	95.8279
Tochilin et al. (2012)	Prydz Bay ODP Leg 119, Core 739C (Sample 038R60: Early Oligocene)	F	038R60_12	523.303	674.369	459.316	56.6963	459.316	56.6963	NA
Tochilin et al. (2012)	Prydz Bay ODP Leg 119, Core 739C (Sample 038R60: Early Oligocene)	F	038R60_13	647.576	149.182	613.187	91.3844	613.187	91.3844	94.6897
Tochilin et al. (2012)	Prydz Bay ODP Leg 119, Core 739C (Sample 038R60: Early Oligocene)	F	038R60_14	2688.05	31.2152	2694.95	98.8798	2688.05	31.2152	100.257
Tochilin et al. (2012)	Prydz Bay ODP Leg 119, Core 739C (Sample 038R60: Early Oligocene)	F	038R60_2	609.584	74.3695	610.851	20.7404	610.851	20.7404	100.208
Tochilin et al. (2012)	Prydz Bay ODP Leg 119, Core 739C (Sample 038R60: Early Oligocene)	F	038R60_3	2879.09	7.37669	2802.96	151.452	2879.09	7.37669	97.3557
Tochilin et al. (2012)	Prydz Bay ODP Leg 119, Core 739C (Sample 038R60: Early Oligocene)	F	038R60_4	714.914	54.1201	754.783	74.271	754.783	74.271	105.577
Tochilin et al. (2012)	Prydz Bay ODP Leg 119, Core 739C (Sample 038R60: Early Oligocene)	F	038R60_5	579.541	137.02	615.562	41.3145	615.562	41.3145	106.216
Tochilin et al. (2012)	Prydz Bay ODP Leg 119, Core 739C (Sample 038R60: Early Oligocene)	F	038R60_6	595.721	290.119	548.098	96.0224	548.098	96.0224	NA
Tochilin et al. (2012)	Prydz Bay ODP Leg 119, Core 739C (Sample 038R60: Early Oligocene)	F	038R60_7	536.376	100.806	540.157	17.4089	540.157	17.4089	NA
Tochilin et al. (2012)	Prydz Bay ODP Leg 119, Core 739C (Sample 038R60: Early Oligocene)	F	038R60_8	2051.59	18.7746	1949.12	62.3988	2051.59	18.7746	95.0055
Tochilin et al. (2012)	Prydz Bay ODP Leg 119, Core 739C (Sample 038R60: Early Oligocene)	F	038R60_9	1645.81	31.3627	1596.8	187.987	1645.81	31.3627	97.0226
Tochilin et al. (2012)	Prydz Bay ODP Leg 119, Core 739C (Sample 041R110: Early Oligocene)	F	041R110_1	1642.94	16.3948	1542.02	96.1038	1642.94	16.3948	93.857
Tochilin et al. (2012)	Prydz Bay ODP Leg 119, Core 739C (Sample 041R110: Early Oligocene)	F	041R110_10	918.161	79.2347	931.696	28.2094	931.696	28.2094	101.474
Tochilin et al. (2012)	Prydz Bay ODP Leg 119, Core 739C (Sample 041R110: Early Oligocene)	F	041R110_11	2179.82	15.1192	2194.95	70.971	2179.82	15.1192	100.694
Tochilin et al. (2012)	Prydz Bay ODP Leg 119, Core 739C (Sample 041R110: Early Oligocene)	F	041R110_12	514.611	216.881	489.118	19.8415	489.118	19.8415	NA
Tochilin et al. (2012)	Prydz Bay ODP Leg 119, Core 739C (Sample 041R110: Early Oligocene)	F	041R110_13	784.93	161.716	755.416	26.6058	755.416	26.6058	96.2399
Tochilin et al. (2012)	Prydz Bay ODP Leg 119, Core 739C (Sample 041R110: Early Oligocene)	F	041R110_14	594.867	264.777	533.523	34.9943	533.523	34.9943	NA
Tochilin et al. (2012)	Prydz Bay ODP Leg 119, Core 739C (Sample 041R110: Early Oligocene)	F	041R110_15	629.196	221.04	530.438	20.6751	530.438	20.6751	NA
Tochilin et al. (2012)	Prydz Bay ODP Leg 119, Core 739C (Sample 041R110: Early Oligocene)	F	041R110_16	703.632	132.903	654.226	22.2498	654.226	22.2498	92.9785
Tochilin et al. (2012)	Prydz Bay ODP Leg 119, Core 739C (Sample 041R110: Early Oligocene)	F	041R110_17	579.494	42.0559	472.476	28.7451	472.476	28.7451	NA
Tochilin et al. (2012)	Prydz Bay ODP Leg 119, Core 739C (Sample 041R110: Early Oligocene)	F	041R110_18	588.394	199.012	513.714	16.5378	513.714	16.5378	NA
Tochilin et al. (2012)	Prydz Bay ODP Leg 119, Core 739C (Sample 041R110: Early Oligocene)	F	041R110_2	566.869	240.627	598.063	30.6676	598.063	30.6676	NA
Tochilin et al. (2012)	Prydz Bay ODP Leg 119, Core 739C (Sample 041R110: Early Oligocene)	F	041R110_3	1419.96	32.3154	1252.09	107.47	1419.96	32.3154	88.1777
Tochilin et al. (2012)	Prydz Bay ODP Leg 119, Core 739C (Sample 041R110: Early Oligocene)	F	041R110_4	923.233	74.9439	864.445	69.9302	864.445	69.9302	93.6324
Tochilin et al. (2012)	Prydz Bay ODP Leg 119, Core 739C (Sample 041R110: Early Oligocene)	F	041R110_5	650.551	222.741	593.391	91.9817	593.391	91.9817	NA
Tochilin et al. (2012)	Prydz Bay ODP Leg 119, Core 739C (Sample 041R110: Early Oligocene)	F	041R110_6	506.6	139.911	515.794	15.2666	515.794	15.2666	NA
Tochilin et al. (2012)	Prydz Bay ODP Leg 119, Core 739C (Sample 041R110: Early Oligocene)	F	041R110_7	558.447	186.26	519.447	13.6812	519.447	13.6812	NA
Tochilin et al. (2012)	Prydz Bay ODP Leg 119, Core 739C (Sample 041R110: Early Oligocene)	F	041R110_8	794.388	395.97	575.041	201.878	575.041	201.878	NA
Tochilin et al. (2012)	Prydz Bay ODP Leg 119, Core 739C (Sample 041R110: Early Oligocene)	F	041R110_9	668.494	120.917	614.078	36.333	614.078	36.333	91.8598
Tochilin et al. (2012)	Prydz Bay ODP Leg 119, Core 739C (Sample 047R55: Early Oligocene)	F	047R55_1	659.199	160.29	639.453	11.2364	639.453	11.2364	97.0045
Tochilin et al. (2012)	Prydz Bay ODP Leg 119, Core 739C (Sample 047R55: Early Oligocene)	F	047R55_10	617.491	146.214	584.269	33.1346	584.269	33.1346	NA
Tochilin et al. (2012)	Prydz Bay ODP Leg 119, Core 739C (Sample 047R55: Early Oligocene)	F	047R55_11	957.907	104.654	941.239	82.8983	941.239	82.8983	98.26
Tochilin et al. (2012)	Prydz Bay ODP Leg 119, Core 739C (Sample 047R55: Early Oligocene)	F	047R55_12	1033.28	86.3693	1015.59	174.769	1033.28	86.3693	98.2883
Tochilin et al. (2012)	Prydz Bay ODP Leg 119, Core 739C (Sample 047R55: Early Oligocene)	F	047R55_13	979.533	784.444	670.379	37.3046	670.379	37.3046	68.4387
Tochilin et al. (2012)	Prydz Bay ODP Leg 119, Core 739C (Sample 047R55: Early Oligocene)	F	047R55_14	2710.93	13.0382	2647.71	58.7019	2710.93	13.0382	97.6683
Tochilin et al. (2012)	Prydz Bay ODP Leg 119, Core 739C (Sample 047R55: Early Oligocene)	F	047R55_15	662.744	239.759	501.931	51.2433	501.931	51.2433	NA
Tochilin et al. (2012)	Prydz Bay ODP Leg 119, Core 739C (Sample 047R55: Early Oligocene)	F	047R55_16	995.822	75.766	944.833	24.326	944.833	24.326	94.8798
Tochilin et al. (2012)	Prydz Bay ODP Leg 119, Core 739C (Sample 047R55: Early Oligocene)	F	047R55_17	555.909	268.861	555.676	30.5342	555.676	30.5342	NA
Tochilin et al. (2012)	Prydz Bay ODP Leg 119, Core 739C (Sample 047R55: Early Oligocene)	F	047R55_18	624.04	220.014	515.221	32.1811	515.221	32.1811	NA
Tochilin et al. (2012)	Prydz Bay ODP Leg 119, Core 739C (Sample 047R55: Early Oligocene)	F	047R55_2	1873.76	40.2381	1858.17	43.8829	1873.76	40.2381	99.168
Tochilin et al. (2012)	Prydz Bay ODP Leg 119, Core 739C (Sample 047R55: Early Oligocene)	F	047R55_3	585.612	247.76	532.153	15.2284	532.153	15.2284	NA
Tochilin et al. (2012)	Prydz Bay ODP Leg 119, Core 739C (Sample 047R55: Early Oligocene)	F	047R55_4	2218.12	15.6436	2170.83	68.7631	2218.12	15.6436	97.868
Tochilin et al. (2012)	Prydz Bay ODP Leg 119, Core 739C (Sample 047R55: Early Oligocene)	F	047R55_5	1155.28	71.9534	1105.29	130.454	1155.28	71.9534	95.6732
Tochilin et al. (2012)	Prydz Bay ODP Leg 119, Core 739C (Sample 047R55: Early Oligocene)	F	047R55_6	602.064	126.631	601.839	16.3818	601.839	16.3818	99.9626
Tochilin et al. (2012)	Prydz Bay ODP Leg 119, Core 739C (Sample 047R55: Early Oligocene)	F	047R55_8	2782.75	22.9399	2755.54	90.7647	2782.75	22.9399	99.0223
Tochilin et al. (2012)	Prydz Bay ODP Leg 119, Core 739C (Sample 047R55: Early Oligocene)	F	047R55_9	2487.96	11.8148	2499.82	51.0788	2487.96	11.8148	100.477
Tochilin et al. (2012)	Prydz Bay ODP Leg 119, Core 739C (Sample 052R20: Early Oligocene)	F	052R20_1	590.937	75.5515	579.702	27.1602	579.702	27.1602	NA
Tochilin et al. (2012)	Prydz Bay ODP Leg 119, Core 739C (Sample 052R20: Early Oligocene)	F	052R20_10	498.228	94.548	519.17	17.7679	519.17	17.7679	NA
Tochilin et al. (2012)	Prydz Bay ODP Leg 119, Core 739C (Sample 052R20: Early Oligocene)	F	052R20_11	2469.73	18.8419	2422.97	79.717	2469.73	18.8419	98.1063
Tochilin et al. (2012)	Prydz Bay ODP Leg 119, Core 739C (Sample 052R20: Early Oligocene)	F	052R20_2	569.08	117.882	542.841	11.7316	542.841	11.7316	NA
Tochilin et al. (2012)	Prydz Bay ODP Leg 119, Core 739C (Sample 052R20: Early Oligocene)	F	052R20_3	528.7	72.0418	521.402	39.6147	521.402	39.6147	NA
Tochilin et al. (2012)	Prydz Bay ODP Leg 119, Core 739C (Sample 052R20: Early Oligocene)	F	052R20_4	551.961	91.0258	503.277	18.64	503.277	18.64	NA
Tochilin et al. (2012)	Prydz Bay ODP Leg 119, Core 739C (Sample 052R20: Early Oligocene)	F	052R20_5	928.94	46.716	950.264	21.0536	950.264	21.0536	102.295
Tochilin et al. (2012)	Prydz Bay ODP Leg 119, Core 739C (Sample 052R20: Early Oligocene)	F	052R20_6	2048.22	23.5921	1851.84	200.685	2048.22	23.5921	90.4126
Tochilin et al. (2012)	Prydz Bay ODP Leg 119, Core 739C (Sample 052R20: Early Oligocene)	F	052R20_7	571.126	141.837	569.737	20.5784	569.737	20.5784	NA
Tochilin et al. (2012)	Prydz Bay ODP Leg 119, Core 739C (Sample 052R20: Early Oligocene)	F	052R20_8	768.096	62.2828	639.338	41.1338	639.338	41.1338	83.2368
Tochilin et al. (2012)	Prydz Bay ODP Leg 119, Core 739C (Sample 052R20: Early Oligocene)	F	052R20_9	1349.99	85.2304	1421.85	135.162	1349.99	85.2304	105.323
Tochilin et al. (2012)	Prydz Bay ODP Leg 119, Core 739C (Sample 056R35: Early Oligocene)	F	056R35_1	933.203	43.1477	945.206	36.1337	945.206	36.1337	101.286
Tochilin et al. (2012)	Prydz Bay ODP Leg 119, Core 739C (Sample 056R35: Early Oligocene)	F	056R35_10	1279.94	32.1165	1272.47	15.0595	1279.94	32.1165	99.4159
Tochilin et al. (2012)	Prydz Bay ODP Leg 119, Core 739C (Sample 056R35: Early Oligocene)	F	056R35_11	913.383	42.506	907.426	31.1668	907.426	31.1668	99.3479
Tochilin et al. (2012)	Prydz Bay ODP Leg 119, Core 739C (Sample 056R35: Early Oligocene)	F	056R35_12	537.248	140.504	505.182	11.8663	505.182	11.8663	NA
Tochilin et al. (2012)	Prydz Bay ODP Leg 119, Core 739C (Sample 056R35: Early Oligocene)	F	056R35_13	1063.24	145.969	1145.65	424.76	1063.24	145.969	107.751
Tochilin et al. (2012)	Prydz Bay ODP Leg 119, Core 739C (Sample 056R35: Early Oligocene)	F	056R35_14	862.977	47.2613	798.154	19.5858	798.154	19.5858	92.4884
Tochilin et al. (2012)	Prydz Bay ODP Leg 119, Core 739C (Sample 056R35: Early Oligocene)	F	056R35_15	487.837	86.2118	519.982	15.9665	519.982	15.9665	NA
Tochilin et al. (2012)	Prydz Bay ODP Leg 119, Core 739C (Sample 056R35: Early Oligocene)	F	056R35_2	939.145	81.8807	871.108	22.6216	871.108	22.6216	92.7555
Tochilin et al. (2012)	Prydz Bay ODP Leg 119, Core 739C (Sample 056R35: Early Oligocene)	F	056R35_3	535.971	83.5541	476.973	46.876	476.973	46.876	NA
Tochilin et al. (2012)	Prydz Bay ODP Leg 119, Core 739C (Sample 056R35: Early Oligocene)	F	056R35_4	588.231	59.2157	542.149	52.8413	542.149	52.8413	NA
Tochilin et al. (2012)	Prydz Bay ODP Leg 119, Core 739C (Sample 056R35: Early Oligocene)	F	056R35_5	971.437	17.9195	978.153	54.6766	978.153	54.6766	100.691
Tochilin et al. (2012)	Prydz Bay ODP Leg 119, Core 739C (Sample 056R35: Early Oligocene)	F	056R35_6	555.693	41.287	516.663	42.2351	516.663	42.2351	NA
Tochilin et al. (2012)	Prydz Bay ODP Leg 119, Core 739C (Sample 056R35: Early Oligocene)	F	056R35_7	549.469	75.3847	525.262	24.9786	525.262	24.9786	NA
Tochilin et al. (2012)	Prydz Bay ODP Leg 119, Core 739C (Sample 056R35: Early Oligocene)	F	056R35_8	641.084	126.943	654.606	46.2924	654.606	46.2924	102.109
Tochilin et al. (2012)	Prydz Bay ODP Leg 119, Core 739C (Sample 056R35: Early Oligocene)	F	056R35_9	452.826	276.873	525.694	22.7592	525.694	22.7592	NA
Tochilin et al. (2012)	Prydz Bay ODP Leg 119, Core 739C (Sample 060R0: Early Oligocene)	F	062R0_1	551.967	84.1257	529.377	22.5537	529.377	22.5537	NA
Tochilin et al. (2012)	Prydz Bay ODP Leg 119, Core 739C (Sample 060R0: Early Oligocene)	F	062R0_2	543.636	101.556	538.782	14.7153	538.782	14.7153	NA
Tochilin et al. (2012)	Prydz Bay ODP Leg 119, Core 739C (Sample 060R0: Early Oligocene)	F	062R0_3	526.822	114.162	544.592	14.9301	544.592	14.9301	NA
Tochilin et al. (2012)	Prydz Bay ODP Leg 119, Core 739C (Sample 060R0: Early Oligocene)	F	062R0_4	532.735	62.6723	527.902	12.2889	527.902	12.2889	NA
Tochilin et al. (2012)	Prydz Bay ODP Leg 119, Core 739C (Sample 060R0: Early Oligocene)	F	062R0_5	534.781	128.17	529.965	20.3615	529.965	20.3615	NA
Tochilin et al. (2012)	Prydz Bay ODP Leg 119, Core 739C (Sample 060R0: Early Oligocene)	F	062R0_6	609.209	75.5629	615.148	14.081	615.148	14.081	100.975
Tochilin et al. (2012)	Prydz Bay ODP Leg 119, Core 739C (Sample 060R0: Early Oligocene)	F	062R0_7	2613.94	20.3444	2184.49	394.191	2613.94	20.3444	83.571
Tochilin et al. (2012)	Prydz Bay ODP Leg 119, Core 739C (Sample 060R0: Early Oligocene)	F	062R0_8	NA	#VALUE!	442.552	421.61	442.552	421.61	NA
Tochilin et al. (2012)	Prydz Bay ODP Leg 119, Core 739C (Sample 060R0: Early Oligocene)	F	062R0_9	2135.33	292.763	1681.25	128.827	2135.33	292.763	78.7348
Veevers et al. (2008)	Prydz Bay ODP 741	G	741A-01	535	28	529	12	529	12	NA
Veevers et al. (2008)	Prydz Bay ODP 741	G	741A-02	557	36	553	14	553	14	NA
Veevers et al. (2008)	Prydz Bay ODP 741	G	741A-03	575	26	569	12	569	12	NA
Veevers et al. (2008)	Prydz Bay ODP 741	G	741A-04	549	24	538	12	538	12	NA
Veevers et al. (2008)	Prydz Bay ODP 741	G	741A-05	543	32	542	14	542	14	NA
Veevers et al. (2008)	Prydz Bay ODP 741	G	741A-06	526	34	525	12	525	12	NA
Veevers et al. (2008)	Prydz Bay ODP 741	G	741A-07	542	24	542	12	542	12	NA
Veevers et al. (2008)	Prydz Bay ODP 741	G	741A-08	545	34	540	14	540	14	NA
Veevers et al. (2008)	Prydz Bay ODP 741	G	741A-09	578	26	533	12	533	12	NA
Veevers et al. (2008)	Prydz Bay ODP 741	G	741A-10	547	44	522	12	522	12	NA
Veevers et al. (2008)	Prydz Bay ODP 741	G	741A-11	538	26	531	14	531	14	NA
Veevers et al. (2008)	Prydz Bay ODP 741	G	741A-12	753	28	541	14	541	14	NA
Veevers et al. (2008)	Prydz Bay ODP 741	G	741A-13	550	24	549	14	549	14	NA
Veevers et al. (2008)	Prydz Bay ODP 741	G	741A-14	542	58	538	14	538	14	NA
Veevers et al. (2008)	Prydz Bay ODP 741	G	741A-15	541	48	537	14	537	14	NA
Veevers et al. (2008)	Prydz Bay ODP 741	G	741A-17	551	44	525	14	525	14	NA
Veevers et al. (2008)	Prydz Bay ODP 741	G	741A-18	548	36	530	12	530	12	NA
Veevers et al. (2008)	Prydz Bay ODP 741	G	741A-19	550	30	525	12	525	12	NA
Veevers et al. (2008)	Prydz Bay ODP 741	G	741A-20	550	26	531	12	531	12	NA
Veevers et al. (2008)	Prydz Bay ODP 741	G	741A-21	547	26	544	14	544	14	NA
Veevers et al. (2008)	Prydz Bay ODP 741	G	741A-22	523	54	519	12	519	12	NA
Veevers et al. (2008)	Prydz Bay ODP 741	G	741A-23	531	24	530	12	530	12	NA
Veevers et al. (2008)	Prydz Bay ODP 741	G	741A-24	536	28	520	12	520	12	NA
Veevers et al. (2008)	Prydz Bay ODP 741	G	741A-25	535	26	534	12	534	12	NA
Veevers et al. (2008)	Prydz Bay ODP 741	G	741A-26	545	24	544	12	544	12	NA
Veevers et al. (2008)	Prydz Bay ODP 741	G	741A-28	982	56	548	14	548	14	NA
Veevers et al. (2008)	Prydz Bay ODP 741	G	741A-29	544	36	535	14	535	14	NA
Veevers et al. (2008)	Prydz Bay ODP 741	G	741A-30	525	24	524	12	524	12	NA
Veevers et al. (2008)	Prydz Bay ODP 741	G	741A-31	544	24	548	12	548	12	NA
Veevers et al. (2008)	Prydz Bay ODP 741	G	741A-32	544	82	541	14	541	14	NA
Veevers et al. (2008)	Prydz Bay ODP 741	G	741A-33	550	28	549	14	549	14	NA
Veevers et al. (2008)	Prydz Bay ODP 741	G	741A-34	1049	40	1048	24	1049	40	99.9047
Veevers et al. (2008)	Prydz Bay ODP 741	G	741A-35	552	28	549	12	549	12	NA
Veevers et al. (2008)	Prydz Bay ODP 741	G	741A-36	543	28	542	12	542	12	NA
Veevers et al. (2008)	Prydz Bay ODP 741	G	741A-38	550	26	548	14	548	14	NA
Veevers et al. (2008)	Prydz Bay ODP 741	G	741A-39	674	58	547	14	547	14	NA
Veevers et al. (2008)	Prydz Bay ODP 741	G	741A-40	935	24	850	20	850	20	90.9091
Veevers et al. (2008)	Prydz Bay ODP 741	G	741A-41	529	46	525	12	525	12	NA
Veevers et al. (2008)	Prydz Bay ODP 741	G	741A-42	541	38	540	14	540	14	NA
Veevers et al. (2008)	Prydz Bay ODP 741	G	741A-43	538	86	532	14	532	14	NA
Veevers et al. (2008)	Prydz Bay ODP 741	G	741A-44	541	64	537	14	537	14	NA
Veevers et al. (2008)	Prydz Bay ODP 741	G	741A-45	527	28	528	12	528	12	NA
Veevers et al. (2008)	Prydz Bay ODP 741	G	741A-46	540	32	539	12	539	12	NA
Veevers et al. (2008)	Prydz Bay ODP 741	G	741A-48	534	26	531	12	531	12	NA
Veevers et al. (2008)	Prydz Bay ODP 741	G	741A-49	552	56	541	14	541	14	NA
Veevers et al. (2008)	Prydz Bay ODP 741	G	741A-51	527	44	527	12	527	12	NA
Veevers et al. (2008)	Prydz Bay ODP 741	G	741A-52	825	38	806	20	806	20	97.697
Veevers et al. (2008)	Prydz Bay ODP 741	G	741A-53	538	40	537	14	537	14	NA
Veevers et al. (2008)	Prydz Bay ODP 741	G	741A-54	571	26	524	12	524	12	NA
Veevers et al. (2008)	Prydz Bay ODP 741	G	741A-55	543	70	517	14	517	14	NA
Veevers et al. (2008)	Prydz Bay ODP 741	G	741A-56	535	44	532	14	532	14	NA
Veevers et al. (2008)	Prydz Bay ODP 741	G	741A-57	540	32	540	14	540	14	NA
Veevers et al. (2008)	Prydz Bay ODP 741	G	741A-58	539	38	537	12	537	12	NA
Veevers et al. (2008)	Prydz Bay ODP 741	G	741A-60	549	26	550	14	550	14	NA
Veevers et al. (2008)	Prydz Bay ODP 741	G	741A-62	690	80	558	18	558	18	NA
Veevers et al. (2008)	Prydz Bay ODP 741	G	741A-63	554	30	555	14	555	14	NA
Veevers et al. (2008)	Prydz Bay ODP 741	G	741A-64	525	26	554	12	554	12	NA
Veevers et al. (2008)	Prydz Bay ODP 741	G	741A-65	563	38	532	12	532	12	NA
Veevers et al. (2008)	Prydz Bay ODP 741	G	741A-66	540	28	522	12	522	12	NA
Veevers et al. (2008)	Prydz Bay ODP 741	G	741A-67	547	50	529	14	529	14	NA
Pierce et al. (2014)	Prydz Bay region site ID19	H	NBP01-01 JPC25-1305_1	620.232	34.068	605.64	33.289	605.64	33.289	97.6473
Pierce et al. (2014)	Prydz Bay region site ID19	H	NBP01-01 JPC25-1305_10	586.822	39.4049	583.443	32.2987	583.443	32.2987	NA
Pierce et al. (2014)	Prydz Bay region site ID19	H	NBP01-01 JPC25-1305_101	1040.23	51.304	1007.24	54.1401	1040.23	51.304	96.8286
Pierce et al. (2014)	Prydz Bay region site ID19	H	NBP01-01 JPC25-1305_102	886.833	13.5528	893.454	20.1794	893.454	20.1794	100.747
Pierce et al. (2014)	Prydz Bay region site ID19	H	NBP01-01 JPC25-1305_11	529.355	7.35331	514.458	20.9334	514.458	20.9334	NA
Pierce et al. (2014)	Prydz Bay region site ID19	H	NBP01-01 JPC25-1305_12	810.364	12.8896	805.181	15.1886	805.181	15.1886	99.3604
Pierce et al. (2014)	Prydz Bay region site ID19	H	NBP01-01 JPC25-1305_13	525.496	16.8846	512.764	24.5612	512.764	24.5612	NA
Pierce et al. (2014)	Prydz Bay region site ID19	H	NBP01-01 JPC25-1305_14	537.621	11.2319	540.094	25.8267	540.094	25.8267	NA
Pierce et al. (2014)	Prydz Bay region site ID19	H	NBP01-01 JPC25-1305_15	892.211	48.7678	881.698	39.2161	881.698	39.2161	98.8217
Pierce et al. (2014)	Prydz Bay region site ID19	H	NBP01-01 JPC25-1305_16	547.017	38.3669	534.048	38.4902	534.048	38.4902	NA
Pierce et al. (2014)	Prydz Bay region site ID19	H	NBP01-01 JPC25-1305_17	648.525	47.055	659.481	54.5728	659.481	54.5728	101.689
Pierce et al. (2014)	Prydz Bay region site ID19	H	NBP01-01 JPC25-1305_2	748.728	38.7796	757.205	36.0222	757.205	36.0222	101.132
Pierce et al. (2014)	Prydz Bay region site ID19	H	NBP01-01 JPC25-1305_20	602.354	11.5374	624.306	21.6411	624.306	21.6411	103.644
Pierce et al. (2014)	Prydz Bay region site ID19	H	NBP01-01 JPC25-1305_21	974.879	36.734	984.274	36.2937	984.274	36.2937	100.964
Pierce et al. (2014)	Prydz Bay region site ID19	H	NBP01-01 JPC25-1305_22	759.907	74.3533	775.202	58.4618	775.202	58.4618	102.013
Pierce et al. (2014)	Prydz Bay region site ID19	H	NBP01-01 JPC25-1305_23	620.826	17.009	628.294	17.3402	628.294	17.3402	101.203
Pierce et al. (2014)	Prydz Bay region site ID19	H	NBP01-01 JPC25-1305_24	522.047	18.966	515.721	25.4089	515.721	25.4089	NA
Pierce et al. (2014)	Prydz Bay region site ID19	H	NBP01-01 JPC25-1305_25	1257.8	82.5369	1189.42	56.8582	1257.8	82.5369	94.5632
Pierce et al. (2014)	Prydz Bay region site ID19	H	NBP01-01 JPC25-1305_26	787.404	33.395	810.166	35.2556	810.166	35.2556	102.891
Pierce et al. (2014)	Prydz Bay region site ID19	H	NBP01-01 JPC25-1305_27	928.463	10.5888	931.955	19.0556	931.955	19.0556	100.376
Pierce et al. (2014)	Prydz Bay region site ID19	H	NBP01-01 JPC25-1305_28	932.89	52.3679	954.721	40.7321	954.721	40.7321	102.34
Pierce et al. (2014)	Prydz Bay region site ID19	H	NBP01-01 JPC25-1305_29	882.728	52.4681	880.957	48.6106	880.957	48.6106	99.7994
Pierce et al. (2014)	Prydz Bay region site ID19	H	NBP01-01 JPC25-1305_3	1117.3	34.8309	1063.6	23.8015	1117.3	34.8309	95.1945
Pierce et al. (2014)	Prydz Bay region site ID19	H	NBP01-01 JPC25-1305_30	1002.45	68.0767	1004.28	26.4296	1002.45	68.0767	100.182
Pierce et al. (2014)	Prydz Bay region site ID19	H	NBP01-01 JPC25-1305_31	710.661	43.4612	691.591	42.6787	691.591	42.6787	97.3166
Pierce et al. (2014)	Prydz Bay region site ID19	H	NBP01-01 JPC25-1305_32	1006.84	34.3946	998.048	27.4229	998.048	27.4229	99.1267
Pierce et al. (2014)	Prydz Bay region site ID19	H	NBP01-01 JPC25-1305_33	857.195	33.2792	869.728	31.3089	869.728	31.3089	101.462
Pierce et al. (2014)	Prydz Bay region site ID19	H	NBP01-01 JPC25-1305_34	529.292	16.0826	534.53	19.2229	534.53	19.2229	NA
Pierce et al. (2014)	Prydz Bay region site ID19	H	NBP01-01 JPC25-1305_35	879.935	9.29651	882.747	15.7822	882.747	15.7822	100.32
Pierce et al. (2014)	Prydz Bay region site ID19	H	NBP01-01 JPC25-1305_36	535.225	14.8343	546.298	25.9626	546.298	25.9626	NA
Pierce et al. (2014)	Prydz Bay region site ID19	H	NBP01-01 JPC25-1305_37	565.453	11.7497	586.855	13.8689	586.855	13.8689	NA
Pierce et al. (2014)	Prydz Bay region site ID19	H	NBP01-01 JPC25-1305_38	895.859	24.1435	931.431	21.5503	931.431	21.5503	103.971
Pierce et al. (2014)	Prydz Bay region site ID19	H	NBP01-01 JPC25-1305_39	750.398	40.2975	872.423	54.4161	872.423	54.4161	116.261
Pierce et al. (2014)	Prydz Bay region site ID19	H	NBP01-01 JPC25-1305_4	584.327	13.682	578.065	17.2171	578.065	17.2171	NA
Pierce et al. (2014)	Prydz Bay region site ID19	H	NBP01-01 JPC25-1305_40	957.472	15.332	941.047	26.6138	941.047	26.6138	98.2846
Pierce et al. (2014)	Prydz Bay region site ID19	H	NBP01-01 JPC25-1305_42	803.848	36.5327	783.376	47.067	783.376	47.067	97.4532
Pierce et al. (2014)	Prydz Bay region site ID19	H	NBP01-01 JPC25-1305_44	840.411	60.7227	840.382	49.228	840.382	49.228	99.9966
Pierce et al. (2014)	Prydz Bay region site ID19	H	NBP01-01 JPC25-1305_45	864.971	22.2277	865.782	21.8335	865.782	21.8335	100.094
Pierce et al. (2014)	Prydz Bay region site ID19	H	NBP01-01 JPC25-1305_46	561.627	14.1398	552.302	20.2892	552.302	20.2892	NA
Pierce et al. (2014)	Prydz Bay region site ID19	H	NBP01-01 JPC25-1305_47	738.502	9.50869	754.647	24.4329	754.647	24.4329	102.186
Pierce et al. (2014)	Prydz Bay region site ID19	H	NBP01-01 JPC25-1305_48	939.584	70.888	919.418	57.8439	919.418	57.8439	97.8538
Pierce et al. (2014)	Prydz Bay region site ID19	H	NBP01-01 JPC25-1305_49	539.34	5.67674	543.874	10.9624	543.874	10.9624	NA
Pierce et al. (2014)	Prydz Bay region site ID19	H	NBP01-01 JPC25-1305_5	589.582	12.5016	589.969	25.9046	589.969	25.9046	NA
Pierce et al. (2014)	Prydz Bay region site ID19	H	NBP01-01 JPC25-1305_50	587.82	12.2912	558.876	46.6345	558.876	46.6345	NA
Pierce et al. (2014)	Prydz Bay region site ID19	H	NBP01-01 JPC25-1305_51	586.328	11.1228	596.842	27.521	596.842	27.521	NA
Pierce et al. (2014)	Prydz Bay region site ID19	H	NBP01-01 JPC25-1305_52	685.327	39.6793	674.045	34.9229	674.045	34.9229	98.3538
Pierce et al. (2014)	Prydz Bay region site ID19	H	NBP01-01 JPC25-1305_53	562.071	12.6195	581.628	15.7333	581.628	15.7333	NA
Pierce et al. (2014)	Prydz Bay region site ID19	H	NBP01-01 JPC25-1305_54	538.344	8.05688	550.26	15.0859	550.26	15.0859	NA
Pierce et al. (2014)	Prydz Bay region site ID19	H	NBP01-01 JPC25-1305_55	734.631	30.5696	731.829	27.8262	731.829	27.8262	99.6186
Pierce et al. (2014)	Prydz Bay region site ID19	H	NBP01-01 JPC25-1305_56	554.822	5.8874	562.254	10.298	562.254	10.298	NA
Pierce et al. (2014)	Prydz Bay region site ID19	H	NBP01-01 JPC25-1305_57	921.171	13.3446	925.522	13.9446	925.522	13.9446	100.472
Pierce et al. (2014)	Prydz Bay region site ID19	H	NBP01-01 JPC25-1305_58	566.929	8.20225	566.489	11.2761	566.489	11.2761	NA
Pierce et al. (2014)	Prydz Bay region site ID19	H	NBP01-01 JPC25-1305_59	751.738	21.361	726.097	31.819	726.097	31.819	96.5891
Pierce et al. (2014)	Prydz Bay region site ID19	H	NBP01-01 JPC25-1305_60	576.913	5.51851	575.325	9.98059	575.325	9.98059	NA
Pierce et al. (2014)	Prydz Bay region site ID19	H	NBP01-01 JPC25-1305_61	765.499	55.3098	773.817	47.3986	773.817	47.3986	101.087
Pierce et al. (2014)	Prydz Bay region site ID19	H	NBP01-01 JPC25-1305_62	932.754	30.7459	963.77	30.3968	963.77	30.3968	103.325
Pierce et al. (2014)	Prydz Bay region site ID19	H	NBP01-01 JPC25-1305_64	581.852	28.1461	597.512	28.7099	597.512	28.7099	NA
Pierce et al. (2014)	Prydz Bay region site ID19	H	NBP01-01 JPC25-1305_65	679.213	38.2391	679.132	44.9452	679.132	44.9452	99.9881
Pierce et al. (2014)	Prydz Bay region site ID19	H	NBP01-01 JPC25-1305_66	790.439	57.6881	791.653	44.966	791.653	44.966	100.154
Pierce et al. (2014)	Prydz Bay region site ID19	H	NBP01-01 JPC25-1305_67	564.935	5.6871	561.207	11.4393	561.207	11.4393	NA
Pierce et al. (2014)	Prydz Bay region site ID19	H	NBP01-01 JPC25-1305_68	673.951	20.7307	669.547	20.9759	669.547	20.9759	99.3465
Pierce et al. (2014)	Prydz Bay region site ID19	H	NBP01-01 JPC25-1305_69	994.893	56.4883	964.934	50.0258	964.934	50.0258	96.9888
Pierce et al. (2014)	Prydz Bay region site ID19	H	NBP01-01 JPC25-1305_7	517.156	6.70835	519.406	9.63086	519.406	9.63086	NA
Pierce et al. (2014)	Prydz Bay region site ID19	H	NBP01-01 JPC25-1305_70	682.437	65.3187	674.915	53.3577	674.915	53.3577	98.8978
Pierce et al. (2014)	Prydz Bay region site ID19	H	NBP01-01 JPC25-1305_72	538.287	14.3025	531.311	14.3485	531.311	14.3485	NA
Pierce et al. (2014)	Prydz Bay region site ID19	H	NBP01-01 JPC25-1305_73	813.082	25.3381	797.846	28.0544	797.846	28.0544	98.1262
Pierce et al. (2014)	Prydz Bay region site ID19	H	NBP01-01 JPC25-1305_74	673.773	14.7805	704.843	34.3495	704.843	34.3495	104.611
Pierce et al. (2014)	Prydz Bay region site ID19	H	NBP01-01 JPC25-1305_75	860.36	16.7511	867.46	15.3626	867.46	15.3626	100.825
Pierce et al. (2014)	Prydz Bay region site ID19	H	NBP01-01 JPC25-1305_76	530.625	6.81483	535.675	13.7403	535.675	13.7403	NA
Pierce et al. (2014)	Prydz Bay region site ID19	H	NBP01-01 JPC25-1305_77	564.707	5.4068	566.511	10.6324	566.511	10.6324	NA
Pierce et al. (2014)	Prydz Bay region site ID19	H	NBP01-01 JPC25-1305_78	2480.32	58.0387	2285.31	41.3776	2480.32	58.0387	92.1375
Pierce et al. (2014)	Prydz Bay region site ID19	H	NBP01-01 JPC25-1305_79	588.75	38.5164	582.275	32.6081	582.275	32.6081	NA
Pierce et al. (2014)	Prydz Bay region site ID19	H	NBP01-01 JPC25-1305_8	534.105	6.9873	529.617	8.10166	529.617	8.10166	NA
Pierce et al. (2014)	Prydz Bay region site ID19	H	NBP01-01 JPC25-1305_80	777.602	32.6186	786.795	25.569	786.795	25.569	101.182
Pierce et al. (2014)	Prydz Bay region site ID19	H	NBP01-01 JPC25-1305_82	701.64	20.6237	706.591	24.1868	706.591	24.1868	100.706
Pierce et al. (2014)	Prydz Bay region site ID19	H	NBP01-01 JPC25-1305_83	734.483	43.6559	733.976	36.7763	733.976	36.7763	99.931
Pierce et al. (2014)	Prydz Bay region site ID19	H	NBP01-01 JPC25-1305_84	658.728	12.6837	683.935	17.7001	683.935	17.7001	103.827
Pierce et al. (2014)	Prydz Bay region site ID19	H	NBP01-01 JPC25-1305_85	1798.49	162.289	1313.05	82.1529	1798.49	162.289	73.0083
Pierce et al. (2014)	Prydz Bay region site ID19	H	NBP01-01 JPC25-1305_86	694.685	31.1841	688.252	38.3489	688.252	38.3489	99.074
Pierce et al. (2014)	Prydz Bay region site ID19	H	NBP01-01 JPC25-1305_87	930.739	18.447	952.993	36.84	952.993	36.84	102.391
Pierce et al. (2014)	Prydz Bay region site ID19	H	NBP01-01 JPC25-1305_88	695.596	51.2325	695.944	50.1801	695.944	50.1801	100.05
Pierce et al. (2014)	Prydz Bay region site ID19	H	NBP01-01 JPC25-1305_89	539.834	8.84202	546.297	14.8908	546.297	14.8908	NA
Pierce et al. (2014)	Prydz Bay region site ID19	H	NBP01-01 JPC25-1305_9	889.46	83.9753	885.58	68.402	885.58	68.402	99.5638
Pierce et al. (2014)	Prydz Bay region site ID19	H	NBP01-01 JPC25-1305_90	557.208	25.8924	547.83	23.049	547.83	23.049	NA
Pierce et al. (2014)	Prydz Bay region site ID19	H	NBP01-01 JPC25-1305_91	894.889	8.35553	904.018	17.5036	904.018	17.5036	101.02
Pierce et al. (2014)	Prydz Bay region site ID19	H	NBP01-01 JPC25-1305_92	471.566	17.8638	445.048	30.6062	445.048	30.6062	NA
Pierce et al. (2014)	Prydz Bay region site ID19	H	NBP01-01 JPC25-1305_93	883.265	18.9006	882.239	16.9086	882.239	16.9086	99.8838
Pierce et al. (2014)	Prydz Bay region site ID19	H	NBP01-01 JPC25-1305_94	808.618	67.8742	797.612	53.8072	797.612	53.8072	98.6389
Pierce et al. (2014)	Prydz Bay region site ID19	H	NBP01-01 JPC25-1305_95	554.155	6.11086	557.849	6.54915	557.849	6.54915	NA
Pierce et al. (2014)	Prydz Bay region site ID19	H	NBP01-01 JPC25-1305_96	911.077	54.9899	926.908	49.4624	926.908	49.4624	101.738
Pierce et al. (2014)	Prydz Bay region site ID19	H	NBP01-01 JPC25-1305_97	718.073	8.51514	721.277	25.0092	721.277	25.0092	100.446
Pierce et al. (2014)	Prydz Bay region site ID19	H	NBP01-01 JPC25-1305_99	682.65	12.6002	718.752	36.1015	718.752	36.1015	105.288
Pierce et al. (2014)	Prydz Bay region site ID19	H	NBP01-01 JPC25-1405_1	912.497	16.2066	913.863	15.5159	913.863	15.5159	100.15
Pierce et al. (2014)	Prydz Bay region site ID19	H	NBP01-01 JPC25-1405_10	830.01	63.3564	829.549	53.2311	829.549	53.2311	99.9445
Pierce et al. (2014)	Prydz Bay region site ID19	H	NBP01-01 JPC25-1405_11	494.414	15.924	488.155	20.3971	488.155	20.3971	NA
Pierce et al. (2014)	Prydz Bay region site ID19	H	NBP01-01 JPC25-1405_12	753.378	17.7252	771.843	16.2627	771.843	16.2627	102.451
Pierce et al. (2014)	Prydz Bay region site ID19	H	NBP01-01 JPC25-1405_13	858.837	15.2185	862.815	24.6216	862.815	24.6216	100.463
Pierce et al. (2014)	Prydz Bay region site ID19	H	NBP01-01 JPC25-1405_14	754.989	32.5817	766.356	28.0759	766.356	28.0759	101.506
Pierce et al. (2014)	Prydz Bay region site ID19	H	NBP01-01 JPC25-1405_15	538.555	8.73571	541.937	12.6072	541.937	12.6072	NA
Pierce et al. (2014)	Prydz Bay region site ID19	H	NBP01-01 JPC25-1405_16	888.967	22.9523	932.207	25.6185	932.207	25.6185	104.864
Pierce et al. (2014)	Prydz Bay region site ID19	H	NBP01-01 JPC25-1405_17	882.805	14.4024	892.705	22.669	892.705	22.669	101.121
Pierce et al. (2014)	Prydz Bay region site ID19	H	NBP01-01 JPC25-1405_18	885.306	36.8693	866.968	36.1332	866.968	36.1332	97.9286
Pierce et al. (2014)	Prydz Bay region site ID19	H	NBP01-01 JPC25-1405_2	699.766	15.6077	686.775	25.0464	686.775	25.0464	98.1435
Pierce et al. (2014)	Prydz Bay region site ID19	H	NBP01-01 JPC25-1405_20	551.533	14.034	551.552	24.8313	551.552	24.8313	NA
Pierce et al. (2014)	Prydz Bay region site ID19	H	NBP01-01 JPC25-1405_21	526.839	14.284	522.831	19.684	522.831	19.684	NA
Pierce et al. (2014)	Prydz Bay region site ID19	H	NBP01-01 JPC25-1405_22	915.579	53.6262	919.023	39.9749	919.023	39.9749	100.376
Pierce et al. (2014)	Prydz Bay region site ID19	H	NBP01-01 JPC25-1405_23	970.838	16.5298	957.051	26.2147	957.051	26.2147	98.5799
Pierce et al. (2014)	Prydz Bay region site ID19	H	NBP01-01 JPC25-1405_24	702.599	26.1269	701.854	21.8272	701.854	21.8272	99.894
Pierce et al. (2014)	Prydz Bay region site ID19	H	NBP01-01 JPC25-1405_25	565.097	20.6437	564.756	25.7564	564.756	25.7564	NA
Pierce et al. (2014)	Prydz Bay region site ID19	H	NBP01-01 JPC25-1405_26	496.299	8.45328	493.516	17.201	493.516	17.201	NA
Pierce et al. (2014)	Prydz Bay region site ID19	H	NBP01-01 JPC25-1405_27	872.586	28.6845	891.218	23.5801	891.218	23.5801	102.135
Pierce et al. (2014)	Prydz Bay region site ID19	H	NBP01-01 JPC25-1405_28	536.455	5.51409	532.812	7.2778	532.812	7.2778	NA
Pierce et al. (2014)	Prydz Bay region site ID19	H	NBP01-01 JPC25-1405_29	812.87	20.929	821.639	22.7748	821.639	22.7748	101.079
Pierce et al. (2014)	Prydz Bay region site ID19	H	NBP01-01 JPC25-1405_3	702.443	29.8447	704.64	27.7418	704.64	27.7418	100.313
Pierce et al. (2014)	Prydz Bay region site ID19	H	NBP01-01 JPC25-1405_30	626.43	25.2193	620.592	33.2737	620.592	33.2737	99.068
Pierce et al. (2014)	Prydz Bay region site ID19	H	NBP01-01 JPC25-1405_31	483.627	10.3621	482.857	13.0475	482.857	13.0475	NA
Pierce et al. (2014)	Prydz Bay region site ID19	H	NBP01-01 JPC25-1405_32	597.913	33.5628	600.866	28.3181	600.866	28.3181	100.494
Pierce et al. (2014)	Prydz Bay region site ID19	H	NBP01-01 JPC25-1405_33	1477.64	59.3955	979.504	24.7269	979.504	24.7269	66.2884
Pierce et al. (2014)	Prydz Bay region site ID19	H	NBP01-01 JPC25-1405_34	920.221	12.4585	915.656	24.3833	915.656	24.3833	99.504
Pierce et al. (2014)	Prydz Bay region site ID19	H	NBP01-01 JPC25-1405_35	908.187	35.715	891.307	35.7149	891.307	35.7149	98.1413
Pierce et al. (2014)	Prydz Bay region site ID19	H	NBP01-01 JPC25-1405_4	1001.62	21.9037	995.598	25.3975	995.598	25.3975	99.3992
Pierce et al. (2014)	Prydz Bay region site ID19	H	NBP01-01 JPC25-1405_5	588.575	14.6337	585.504	12.8272	585.504	12.8272	NA
Pierce et al. (2014)	Prydz Bay region site ID19	H	NBP01-01 JPC25-1405_6	1133.23	47.7969	1139.93	22.3778	1133.23	47.7969	100.591
Pierce et al. (2014)	Prydz Bay region site ID19	H	NBP01-01 JPC25-1405_7	518.27	6.78057	513.691	13.6999	513.691	13.6999	NA
Pierce et al. (2014)	Prydz Bay region site ID19	H	NBP01-01 JPC25-1405_8	657.986	25.7124	637.61	28.5245	637.61	28.5245	96.9033
Pierce et al. (2014)	Prydz Bay region site ID19	H	NBP01-01 JPC25-1405_9	538.914	8.47844	537.088	8.871	537.088	8.871	NA
AUSTRALO-ANTARCTICA (WILKES PROVINCE)
Veevers and Saeed (2011)	Wilkes region DSDP 268	I	268A-01	1197	32	1193	24	1197	32	99.6658
Veevers and Saeed (2011)	Wilkes region DSDP 268	I	268A-02	1298	20	1290	26	1298	20	99.3837
Veevers and Saeed (2011)	Wilkes region DSDP 268	I	268A-03	689	26	690	14	690	14	100.145
Veevers and Saeed (2011)	Wilkes region DSDP 268	I	268A-04	541	22	539	12	539	12	NA
Veevers and Saeed (2011)	Wilkes region DSDP 268	I	268A-05	678	40	674	14	674	14	99.41
Veevers and Saeed (2011)	Wilkes region DSDP 268	I	268A-06	1163	20	1160	22	1163	20	99.742
Veevers and Saeed (2011)	Wilkes region DSDP 268	I	268A-07	1188	20	1175	24	1188	20	98.9057
Veevers and Saeed (2011)	Wilkes region DSDP 268	I	268A-08	679	66	662	18	662	18	97.4963
Veevers and Saeed (2011)	Wilkes region DSDP 268	I	268A-09	1189	22	1186	22	1189	22	99.7477
Veevers and Saeed (2011)	Wilkes region DSDP 268	I	268A-10	1109	32	1106	24	1109	32	99.7295
Veevers and Saeed (2011)	Wilkes region DSDP 268	I	268A-12	1127	24	1112	20	1127	24	98.669
Veevers and Saeed (2011)	Wilkes region DSDP 268	I	268A-13	1195	22	1193	22	1195	22	99.8326
Veevers and Saeed (2011)	Wilkes region DSDP 268	I	268A-14	1192	26	1189	24	1192	26	99.7483
Veevers and Saeed (2011)	Wilkes region DSDP 268	I	268A-15	1175	22	1177	22	1175	22	100.17
Veevers and Saeed (2011)	Wilkes region DSDP 268	I	268A-16	1152	18	1151	20	1152	18	99.9132
Veevers and Saeed (2011)	Wilkes region DSDP 268	I	268A-17	1195	20	1192	20	1195	20	99.749
Veevers and Saeed (2011)	Wilkes region DSDP 268	I	268A-18	1213	28	1201	26	1213	28	99.0107
Veevers and Saeed (2011)	Wilkes region DSDP 268	I	268A-19	1249	20	1247	24	1249	20	99.8399
Veevers and Saeed (2011)	Wilkes region DSDP 268	I	268A-21	1215	20	1215	24	1215	20	100
Veevers and Saeed (2011)	Wilkes region DSDP 268	I	268A-23	1177	24	1172	24	1177	24	99.5752
Veevers and Saeed (2011)	Wilkes region DSDP 268	I	268A-25	1249	24	1248	26	1249	24	99.9199
Veevers and Saeed (2011)	Wilkes region DSDP 268	I	268A-26	528	38	524	12	524	12	NA
Veevers and Saeed (2011)	Wilkes region DSDP 268	I	268A-27	2658	34	2595	50	2658	34	97.6298
Veevers and Saeed (2011)	Wilkes region DSDP 268	I	268A-28	1190	26	1187	24	1190	26	99.7479
Veevers and Saeed (2011)	Wilkes region DSDP 268	I	268A-29	1179	20	1178	20	1179	20	99.9152
Veevers and Saeed (2011)	Wilkes region DSDP 268	I	268A-30	518	38	513	10	513	10	NA
Veevers and Saeed (2011)	Wilkes region DSDP 268	I	268A-31	1191	20	1187	20	1191	20	99.6641
Veevers and Saeed (2011)	Wilkes region DSDP 268	I	268A-33	589	70	583	14	583	14	NA
Veevers and Saeed (2011)	Wilkes region DSDP 268	I	268A-34	1181	28	1151	20	1181	28	97.4598
Veevers and Saeed (2011)	Wilkes region DSDP 268	I	268A-35	1122	30	1120	20	1122	30	99.8217
Veevers and Saeed (2011)	Wilkes region DSDP 268	I	268A-36	1196	28	1191	26	1196	28	99.5819
Veevers and Saeed (2011)	Wilkes region DSDP 268	I	268A-37	1478	24	1478	30	1478	24	100
Veevers and Saeed (2011)	Wilkes region DSDP 268	I	268A-38	1219	30	1207	22	1219	30	99.0156
Veevers and Saeed (2011)	Wilkes region DSDP 268	I	268A-39	1179	24	1179	24	1179	24	100
Veevers and Saeed (2011)	Wilkes region DSDP 268	I	268A-40	1131	24	1130	22	1131	24	99.9116
Veevers and Saeed (2011)	Wilkes region DSDP 268	I	268A-41	1093	34	1090	22	1093	34	99.7255
Veevers and Saeed (2011)	Wilkes region DSDP 268	I	268A-44	1200	28	1193	28	1200	28	99.4167
Veevers and Saeed (2011)	Wilkes region DSDP 268	I	268A-45	1319	24	1310	28	1319	24	99.3177
Veevers and Saeed (2011)	Wilkes region DSDP 268	I	268A-46	1184	26	1184	22	1184	26	100
Veevers and Saeed (2011)	Wilkes region DSDP 268	I	268A-47	1192	22	1188	24	1192	22	99.6644
Veevers and Saeed (2011)	Wilkes region DSDP 268	I	268A-49	1196	28	1186	24	1196	28	99.1639
Veevers and Saeed (2011)	Wilkes region DSDP 268	I	268A-50	1204	18	1196	20	1204	18	99.3355
Veevers and Saeed (2011)	Wilkes region DSDP 268	I	268A-51	1189	20	1179	22	1189	20	99.159
Veevers and Saeed (2011)	Wilkes region DSDP 268	I	268A-52	1197	26	1194	26	1197	26	99.7494
Veevers and Saeed (2011)	Wilkes region DSDP 268	I	268A-56	701	46	682	16	682	16	97.2896
Veevers and Saeed (2011)	Wilkes region DSDP 268	I	268A-59	1189	20	1188	22	1189	20	99.9159
Veevers and Saeed (2011)	Wilkes region DSDP 268	I	268A-60	1199	22	1199	24	1199	22	100
Veevers and Saeed (2011)	Wilkes region DSDP 268	I	268A-61	1253	28	1251	28	1253	28	99.8404
Veevers and Saeed (2011)	Wilkes region DSDP 268	I	268A-66	1334	18	1330	22	1334	18	99.7001
Veevers and Saeed (2011)	Wilkes region DSDP 268	I	268A-67	1268	22	1267	26	1268	22	99.9211
Veevers and Saeed (2011)	Wilkes region DSDP 268	I	268a-68	1189	18	1188	22	1189	18	99.9159
Veevers and Saeed (2011)	Wilkes region DSDP 268	I	268a-71	1128	20	1124	18	1128	20	99.6454
Veevers and Saeed (2011)	Wilkes region DSDP 268	I	268a-72	549	22	549	10	549	10	NA
Veevers and Saeed (2011)	Wilkes region DSDP 268	I	268a-73	1335	20	1334	26	1335	20	99.9251
Veevers and Saeed (2011)	Wilkes region DSDP 268	I	268a-75	521	34	514	10	514	10	NA
Veevers and Saeed (2011)	Wilkes region DSDP 268	I	268a-76	1362	64	1248	34	1362	64	91.63
Veevers and Saeed (2011)	Wilkes region DSDP 268	I	268a-78	1079	30	1079	22	1079	30	100
Veevers and Saeed (2011)	Wilkes region DSDP 268	I	268a-79	1149	40	1148	24	1149	40	99.913
Pierce et al. (2014)	Wilkes region site ID21	J	ELT37_16-A_1	1154.69	21.3607	1079.11	30.1822	1154.69	21.3607	93.4548
Pierce et al. (2014)	Wilkes region site ID21	J	ELT37_16-A_10	1136.14	15.3878	1136.12	62.5278	1136.14	15.3878	99.9978
Pierce et al. (2014)	Wilkes region site ID21	J	ELT37_16-A_101	1166.04	96.1136	1125.88	12.414	1166.04	96.1136	96.5563
Pierce et al. (2014)	Wilkes region site ID21	J	ELT37_16-A_103	1512	16.2227	1470.5	50.3923	1512	16.2227	97.2559
Pierce et al. (2014)	Wilkes region site ID21	J	ELT37_16-A_104	1481.11	13.3701	1325.17	33.4419	1481.11	13.3701	89.4714
Pierce et al. (2014)	Wilkes region site ID21	J	ELT37_16-A_11	1401.73	78.2423	1322.75	73.7035	1401.73	78.2423	94.3654
Pierce et al. (2014)	Wilkes region site ID21	J	ELT37_16-A_13	1506.88	84.3463	1332.93	124.848	1506.88	84.3463	88.4564
Pierce et al. (2014)	Wilkes region site ID21	J	ELT37_16-A_14	1535.15	20.7169	1323.65	54.9918	1535.15	20.7169	86.223
Pierce et al. (2014)	Wilkes region site ID21	J	ELT37_16-A_15	514.843	11.1074	480.404	8.24736	480.404	8.24736	NA
Pierce et al. (2014)	Wilkes region site ID21	J	ELT37_16-A_16	2811.56	2.64765	2723.53	22.3572	2811.56	2.64765	96.869
Pierce et al. (2014)	Wilkes region site ID21	J	ELT37_16-A_17	1132.97	11.9987	1035.91	48.9041	1132.97	11.9987	91.4337
Pierce et al. (2014)	Wilkes region site ID21	J	ELT37_16-A_19	1626.96	28.3178	1570.59	41.5723	1626.96	28.3178	96.5354
Pierce et al. (2014)	Wilkes region site ID21	J	ELT37_16-A_2	1156.6	16.5175	1116.87	16.3107	1156.6	16.5175	96.5647
Pierce et al. (2014)	Wilkes region site ID21	J	ELT37_16-A_21	1532.1	21.4873	1546.86	40.1419	1532.1	21.4873	100.963
Pierce et al. (2014)	Wilkes region site ID21	J	ELT37_16-A_22	1150.18	12.5126	1127.26	27.052	1150.18	12.5126	98.0076
Pierce et al. (2014)	Wilkes region site ID21	J	ELT37_16-A_24	1147.96	15.1433	1184.63	13.1076	1147.96	15.1433	103.194
Pierce et al. (2014)	Wilkes region site ID21	J	ELT37_16-A_27	1136.66	10.5363	1140.13	29.8071	1136.66	10.5363	100.305
Pierce et al. (2014)	Wilkes region site ID21	J	ELT37_16-A_28	1150.58	33.9715	1044.17	17.948	1150.58	33.9715	90.7519
Pierce et al. (2014)	Wilkes region site ID21	J	ELT37_16-A_29	1518.87	17.6635	1386.31	27.1787	1518.87	17.6635	91.2723
Pierce et al. (2014)	Wilkes region site ID21	J	ELT37_16-A_3	1561.99	18.0563	1451.41	33.902	1561.99	18.0563	92.9205
Pierce et al. (2014)	Wilkes region site ID21	J	ELT37_16-A_30	1535.38	27.3361	1449.75	25.0398	1535.38	27.3361	94.4231
Pierce et al. (2014)	Wilkes region site ID21	J	ELT37_16-A_31	1402.33	142.221	1235.21	190.564	1402.33	142.221	88.0828
Pierce et al. (2014)	Wilkes region site ID21	J	ELT37_16-A_32	1130.52	35.5072	1066.24	16.2026	1130.52	35.5072	94.3136
Pierce et al. (2014)	Wilkes region site ID21	J	ELT37_16-A_33	1452.59	132.875	1120.57	110.638	1452.59	132.875	77.1427
Pierce et al. (2014)	Wilkes region site ID21	J	ELT37_16-A_34	1561.79	28.8489	1491.46	68.0082	1561.79	28.8489	95.4973
Pierce et al. (2014)	Wilkes region site ID21	J	ELT37_16-A_35	1190.2	63.0913	1019.21	29.1563	1190.2	63.0913	85.6338
Pierce et al. (2014)	Wilkes region site ID21	J	ELT37_16-A_36	1174.59	36.8712	1069.45	22.8621	1174.59	36.8712	91.0488
Pierce et al. (2014)	Wilkes region site ID21	J	ELT37_16-A_37	1173.75	76.9189	1037.23	58.8057	1173.75	76.9189	88.3685
Pierce et al. (2014)	Wilkes region site ID21	J	ELT37_16-A_38	1095.09	46.2931	1094.89	14.7175	1095.09	46.2931	99.9815
Pierce et al. (2014)	Wilkes region site ID21	J	ELT37_16-A_39	1462.19	16.7247	1316.44	20.3162	1462.19	16.7247	90.032
Pierce et al. (2014)	Wilkes region site ID21	J	ELT37_16-A_40	1582.62	6.8232	1518.23	20.1508	1582.62	6.8232	95.9316
Pierce et al. (2014)	Wilkes region site ID21	J	ELT37_16-A_43	1437.26	20.7297	1396.96	84.178	1437.26	20.7297	97.1964
Pierce et al. (2014)	Wilkes region site ID21	J	ELT37_16-A_44	1158.39	14.9315	1132.87	38.556	1158.39	14.9315	97.7973
Pierce et al. (2014)	Wilkes region site ID21	J	ELT37_16-A_45	1594.58	9.95472	1555.99	119.394	1594.58	9.95472	97.5799
Pierce et al. (2014)	Wilkes region site ID21	J	ELT37_16-A_46	1495.57	4.35277	1405.86	25.7163	1495.57	4.35277	94.0017
Pierce et al. (2014)	Wilkes region site ID21	J	ELT37_16-A_47	1529.02	11.2528	1571.58	73.6738	1529.02	11.2528	102.784
Pierce et al. (2014)	Wilkes region site ID21	J	ELT37_16-A_48	1194.21	118.613	1136.02	55.5928	1194.21	118.613	95.1267
Pierce et al. (2014)	Wilkes region site ID21	J	ELT37_16-A_5	1506.82	23.2546	1393.06	21.5257	1506.82	23.2546	92.4501
Pierce et al. (2014)	Wilkes region site ID21	J	ELT37_16-A_51	1483.74	16.4511	1490.17	52.9592	1483.74	16.4511	100.433
Pierce et al. (2014)	Wilkes region site ID21	J	ELT37_16-A_52	1141.39	13.323	1152.32	55.7665	1141.39	13.323	100.957
Pierce et al. (2014)	Wilkes region site ID21	J	ELT37_16-A_54	1149.85	15.3783	1202.63	32.7099	1149.85	15.3783	104.59
Pierce et al. (2014)	Wilkes region site ID21	J	ELT37_16-A_56	1542.84	5.68992	1582.84	25.2105	1542.84	5.68992	102.592
Pierce et al. (2014)	Wilkes region site ID21	J	ELT37_16-A_57	1534.64	13.0058	1515.92	36.3552	1534.64	13.0058	98.7804
Pierce et al. (2014)	Wilkes region site ID21	J	ELT37_16-A_58	1129.11	4.37521	1134.62	19.4869	1129.11	4.37521	100.488
Pierce et al. (2014)	Wilkes region site ID21	J	ELT37_16-A_59	1557	51.7841	1218.62	159.332	1557	51.7841	78.2675
Pierce et al. (2014)	Wilkes region site ID21	J	ELT37_16-A_6	1292.33	113.322	988.082	94.9898	988.082	94.9898	76.4576
Pierce et al. (2014)	Wilkes region site ID21	J	ELT37_16-A_60	1136.38	27.4736	1160.19	23.665	1136.38	27.4736	102.095
Pierce et al. (2014)	Wilkes region site ID21	J	ELT37_16-A_61	1519.32	15.1801	1496.99	36.336	1519.32	15.1801	98.5307
Pierce et al. (2014)	Wilkes region site ID21	J	ELT37_16-A_62	1509.91	5.82358	1495.95	36.594	1509.91	5.82358	99.0752
Pierce et al. (2014)	Wilkes region site ID21	J	ELT37_16-A_63	1144.58	13.7245	1139.32	13.9038	1144.58	13.7245	99.5403
Pierce et al. (2014)	Wilkes region site ID21	J	ELT37_16-A_64	1146.95	35.8199	1072.26	83.5371	1146.95	35.8199	93.4886
Pierce et al. (2014)	Wilkes region site ID21	J	ELT37_16-A_65	1624.86	68.7137	1486.04	59.1714	1624.86	68.7137	91.4562
Pierce et al. (2014)	Wilkes region site ID21	J	ELT37_16-A_66	1129.03	28.8765	1118.12	39.8999	1129.03	28.8765	99.034
Pierce et al. (2014)	Wilkes region site ID21	J	ELT37_16-A_67	1147.07	10.0867	1162.47	19.8892	1147.07	10.0867	101.343
Pierce et al. (2014)	Wilkes region site ID21	J	ELT37_16-A_68	1505.59	6.94052	1478.64	16.1857	1505.59	6.94052	98.2097
Pierce et al. (2014)	Wilkes region site ID21	J	ELT37_16-A_69	1166.09	48.6997	1122.02	34.4917	1166.09	48.6997	96.2206
Pierce et al. (2014)	Wilkes region site ID21	J	ELT37_16-A_70	1498.8	48.3033	1433.48	15.5212	1498.8	48.3033	95.6418
Pierce et al. (2014)	Wilkes region site ID21	J	ELT37_16-A_72	1158.14	22.1189	1061.58	54.6969	1158.14	22.1189	91.6624
Pierce et al. (2014)	Wilkes region site ID21	J	ELT37_16-A_73	1282.76	118.477	1148.53	81.4184	1282.76	118.477	89.5355
Pierce et al. (2014)	Wilkes region site ID21	J	ELT37_16-A_76	1706.89	10.9832	1777.12	33.4853	1706.89	10.9832	104.115
Pierce et al. (2014)	Wilkes region site ID21	J	ELT37_16-A_77	1625.91	22.5994	1573.22	37.6994	1625.91	22.5994	96.7596
Pierce et al. (2014)	Wilkes region site ID21	J	ELT37_16-A_79	1510.84	47.2471	1445.21	56.501	1510.84	47.2471	95.6555
Pierce et al. (2014)	Wilkes region site ID21	J	ELT37_16-A_8	1510.25	8.69657	1457.94	40.1646	1510.25	8.69657	96.5359
Pierce et al. (2014)	Wilkes region site ID21	J	ELT37_16-A_81	1160.99	23.6669	1068.42	20.7052	1160.99	23.6669	92.0267
Pierce et al. (2014)	Wilkes region site ID21	J	ELT37_16-A_82	1601.52	5.6142	1627.25	19.0256	1601.52	5.6142	101.606
Pierce et al. (2014)	Wilkes region site ID21	J	ELT37_16-A_83	1162.87	13.6126	1202.87	17.2739	1162.87	13.6126	103.44
Pierce et al. (2014)	Wilkes region site ID21	J	ELT37_16-A_84	1609.07	25.7022	1540.61	21.111	1609.07	25.7022	95.7453
Pierce et al. (2014)	Wilkes region site ID21	J	ELT37_16-A_85	1600.71	27.1574	1535.31	32.236	1600.71	27.1574	95.9144
Pierce et al. (2014)	Wilkes region site ID21	J	ELT37_16-A_87	1191.84	21.0412	1089.03	106.105	1191.84	21.0412	91.3742
Pierce et al. (2014)	Wilkes region site ID21	J	ELT37_16-A_88	1599.36	19.4916	1502.45	45.5528	1599.36	19.4916	93.9411
Pierce et al. (2014)	Wilkes region site ID21	J	ELT37_16-A_89	1176.93	9.99657	1149.8	29.946	1176.93	9.99657	97.6943
Pierce et al. (2014)	Wilkes region site ID21	J	ELT37_16-A_9	1176.85	50.8912	1142.48	38.7569	1176.85	50.8912	97.0797
Pierce et al. (2014)	Wilkes region site ID21	J	ELT37_16-A_90	1151.67	14.4993	1096.77	23.7574	1151.67	14.4993	95.2328
Pierce et al. (2014)	Wilkes region site ID21	J	ELT37_16-A_93	1219.58	49.9741	1137.89	54.5674	1219.58	49.9741	93.3022
Pierce et al. (2014)	Wilkes region site ID21	J	ELT37_16-A_94	1461.69	89.7279	1288.31	145.545	1461.69	89.7279	88.1383
Pierce et al. (2014)	Wilkes region site ID21	J	ELT37_16-A_95	1239.63	141.846	937.596	99.2702	937.596	99.2702	75.6351
Pierce et al. (2014)	Wilkes region site ID21	J	ELT37_16-A_97	1095.84	43.3563	1126.98	20.8764	1095.84	43.3563	102.841
Pierce et al. (2014)	Wilkes region site ID21	J	ELT37_16-A_98	1540.75	10.9915	1340.73	57.918	1540.75	10.9915	87.0176
Pierce et al. (2014)	Wilkes region site ID21	J	ELT37-16-A-1	1568.88	62.9403	1470.5	29.5473	1568.88	62.9403	93.7295
Pierce et al. (2014)	Wilkes region site ID21	J	ELT37-16-A-10	1607.61	25.8098	1633.23	43.8976	1607.61	25.8098	101.594
Pierce et al. (2014)	Wilkes region site ID21	J	ELT37-16-A-11	1287.71	117.158	1235.46	184.969	1287.71	117.158	95.9425
Pierce et al. (2014)	Wilkes region site ID21	J	ELT37-16-A-14	1158.78	41.9989	1111.98	11.4259	1158.78	41.9989	95.9613
Pierce et al. (2014)	Wilkes region site ID21	J	ELT37-16-A-15	1173.74	21.2423	1207.9	48.309	1173.74	21.2423	102.911
Pierce et al. (2014)	Wilkes region site ID21	J	ELT37-16-A-18	1516.63	12.1209	1312.71	552.754	1516.63	12.1209	86.5541
Pierce et al. (2014)	Wilkes region site ID21	J	ELT37-16-A-19	1589.15	4.59791	1643.79	25.2875	1589.15	4.59791	103.438
Pierce et al. (2014)	Wilkes region site ID21	J	ELT37-16-A-2	1513.13	21.4816	1452.26	22.9695	1513.13	21.4816	95.9776
Pierce et al. (2014)	Wilkes region site ID21	J	ELT37-16-A-20	1170.93	16.8193	1150.59	21.0975	1170.93	16.8193	98.2625
Pierce et al. (2014)	Wilkes region site ID21	J	ELT37-16-A-21	1544.14	19.7351	1610.52	52.1471	1544.14	19.7351	104.298
Pierce et al. (2014)	Wilkes region site ID21	J	ELT37-16-A-22	1271.76	201.288	1179.75	26.3019	1271.76	201.288	92.7653
Pierce et al. (2014)	Wilkes region site ID21	J	ELT37-16-A-23	1519.95	14.8783	1537.62	24.7142	1519.95	14.8783	101.162
Pierce et al. (2014)	Wilkes region site ID21	J	ELT37-16-A-24	1561.19	3.73149	1584.84	28.3414	1561.19	3.73149	101.515
Pierce et al. (2014)	Wilkes region site ID21	J	ELT37-16-A-25	1507.79	7.47765	1458.96	40.5886	1507.79	7.47765	96.7616
Pierce et al. (2014)	Wilkes region site ID21	J	ELT37-16-A-26	1160.15	28.9891	1168.89	15.0787	1160.15	28.9891	100.753
Pierce et al. (2014)	Wilkes region site ID21	J	ELT37-16-A-27	1138.36	49.7245	1180.91	21.9469	1138.36	49.7245	103.738
Pierce et al. (2014)	Wilkes region site ID21	J	ELT37-16-A-30	1544.2	23.6841	1409.74	85.5825	1544.2	23.6841	91.2926
Pierce et al. (2014)	Wilkes region site ID21	J	ELT37-16-A-32	1159.07	18.7337	1139.81	51.3784	1159.07	18.7337	98.3384
Pierce et al. (2014)	Wilkes region site ID21	J	ELT37-16-A-33	1509.94	15.9184	1523.17	80.9093	1509.94	15.9184	100.876
Pierce et al. (2014)	Wilkes region site ID21	J	ELT37-16-A-34	1422.2	116.115	1353.54	152.407	1422.2	116.115	95.172
Pierce et al. (2014)	Wilkes region site ID21	J	ELT37-16-A-35	1500.42	23.2129	1381.41	68.364	1500.42	23.2129	92.0681
Pierce et al. (2014)	Wilkes region site ID21	J	ELT37-16-A-36	1607.2	8.29544	1639.29	49.3166	1607.2	8.29544	101.996
Pierce et al. (2014)	Wilkes region site ID21	J	ELT37-16-A-37	1546.99	32.7102	1541.67	41.5078	1546.99	32.7102	99.6563
Pierce et al. (2014)	Wilkes region site ID21	J	ELT37-16-A-4	1576.22	43.9261	1434.18	113.754	1576.22	43.9261	90.9886
Pierce et al. (2014)	Wilkes region site ID21	J	ELT37-16-A-40	1149.87	17.6646	1124.52	44.1976	1149.87	17.6646	97.7953
Pierce et al. (2014)	Wilkes region site ID21	J	ELT37-16-A-42	1323.2	148.606	1333.9	171.675	1323.2	148.606	100.808
Pierce et al. (2014)	Wilkes region site ID21	J	ELT37-16-A-43	1615.07	35.62	1412.23	89.38	1615.07	35.62	87.4404
Pierce et al. (2014)	Wilkes region site ID21	J	ELT37-16-A-44	1180.21	26.0059	1175.92	48.9082	1180.21	26.0059	99.6365
Pierce et al. (2014)	Wilkes region site ID21	J	ELT37-16-A-45	1552.1	56.4256	1495.69	40.5973	1552.1	56.4256	96.3651
Pierce et al. (2014)	Wilkes region site ID21	J	ELT37-16-A-46	1417.34	17.9528	1356.75	30.2304	1417.34	17.9528	95.7246
Pierce et al. (2014)	Wilkes region site ID21	J	ELT37-16-A-47	1367.65	133.797	1271.63	286.222	1367.65	133.797	92.9795
Pierce et al. (2014)	Wilkes region site ID21	J	ELT37-16-A-48	1610.32	87.3622	567.504	150.751	567.504	150.751	NA
Pierce et al. (2014)	Wilkes region site ID21	J	ELT37-16-A-52	1180.21	32.6654	1005.3	28.3027	1180.21	32.6654	85.1805
Pierce et al. (2014)	Wilkes region site ID21	J	ELT37-16-A-54	1172.26	34.5002	1182.17	22.0845	1172.26	34.5002	100.845
Pierce et al. (2014)	Wilkes region site ID21	J	ELT37-16-A-55	1546.15	10.7499	1568.34	33.4264	1546.15	10.7499	101.436
Pierce et al. (2014)	Wilkes region site ID21	J	ELT37-16-A-56	1321.16	146.616	1301.11	112.481	1321.16	146.616	98.4824
Pierce et al. (2014)	Wilkes region site ID21	J	ELT37-16-A-57	1567.13	70.263	1613.39	163.414	1567.13	70.263	102.952
Pierce et al. (2014)	Wilkes region site ID21	J	ELT37-16-A-58	1545.04	8.52779	1550.12	41.3595	1545.04	8.52779	100.328
Pierce et al. (2014)	Wilkes region site ID21	J	ELT37-16-A-6	1166.06	49.7503	1096.56	10.138	1166.06	49.7503	94.0393
Pierce et al. (2014)	Wilkes region site ID21	J	ELT37-16-A-61	1734.66	13.6672	1697.5	33.4361	1734.66	13.6672	97.8576
Pierce et al. (2014)	Wilkes region site ID21	J	ELT37-16-A-62	1161.69	17.3822	1186.65	28.2444	1161.69	17.3822	102.149
Pierce et al. (2014)	Wilkes region site ID21	J	ELT37-16-A-64	1153.47	12.6198	1184.23	26.9131	1153.47	12.6198	102.666
Pierce et al. (2014)	Wilkes region site ID21	J	ELT37-16-A-65	1537.93	26.5924	1415.66	73.9868	1537.93	26.5924	92.0495
Pierce et al. (2014)	Wilkes region site ID21	J	ELT37-16-A-67	1490.44	8.9547	1491.2	43.5614	1490.44	8.9547	100.05
Pierce et al. (2014)	Wilkes region site ID21	J	ELT37-16-A-7	1548.4	27.669	1501.5	37.8119	1548.4	27.669	96.971
Pierce et al. (2014)	Wilkes region site ID21	J	ELT37-16-A-70	1593.81	12.21	1652.99	27.4777	1593.81	12.21	103.713
Pierce et al. (2014)	Wilkes region site ID21	J	ELT37-16-A-71	1572.5	32.967	1600.73	63.3276	1572.5	32.967	101.796
Pierce et al. (2014)	Wilkes region site ID21	J	ELT37-16-A-72	1466.62	20.6647	1385.38	40.4424	1466.62	20.6647	94.4607
Pierce et al. (2014)	Wilkes region site ID21	J	ELT37-16-A-76	1122.32	22.4759	1127.92	56.3595	1122.32	22.4759	100.499
Pierce et al. (2014)	Wilkes region site ID21	J	ELT37-16-A-77	1142.05	15.3136	1131.53	11.1647	1142.05	15.3136	99.0785
Pierce et al. (2014)	Wilkes region site ID21	J	ELT37-16-A-78	1544.53	23.787	1386.92	73.8393	1544.53	23.787	89.7956
Pierce et al. (2014)	Wilkes region site ID21	J	ELT37-16-A-8	1566.13	49.5966	1456.68	85.1879	1566.13	49.5966	93.0118
Pierce et al. (2014)	Wilkes region site ID21	J	ELT37-16-A-80	1151.2	20.3616	1168.49	36.1631	1151.2	20.3616	101.502
Pierce et al. (2014)	Wilkes region site ID21	J	ELT37-16-A-81	1147.61	8.97449	1203.98	10.9744	1147.61	8.97449	104.912
Pierce et al. (2014)	Wilkes region site ID21	J	ELT37-16-A-84	1573.37	8.9521	1617.4	99.419	1573.37	8.9521	102.798
Pierce et al. (2014)	Wilkes region site ID21	J	ELT37-16-A-86	1220.67	82.988	1164.12	94.4267	1220.67	82.988	95.3677
Pierce et al. (2014)	Wilkes region site ID21	J	ELT37-16-A-88	1525.66	12.6827	1534.74	99.0755	1525.66	12.6827	100.595
Pierce et al. (2014)	Wilkes region site ID21	J	ELT37-16-A-9	1174.47	19.4113	1169.09	16.4398	1174.47	19.4113	99.5421
Pierce et al. (2014)	Wilkes region site ID21	J	ELT37-16-A-91	1132.64	30.8693	1121.86	40.6199	1132.64	30.8693	99.0481
Pierce et al. (2014)	Wilkes region site ID21	J	ELT37-16-A-92	1351.87	155.164	1239.31	95.1407	1351.87	155.164	91.6735
Pierce et al. (2014)	Wilkes region site ID21	J	ELT37-16-A-93	1431.39	65.7647	1285.35	39.3338	1431.39	65.7647	89.7975
Pierce et al. (2014)	Wilkes region site ID21	J	ELT37-16-A-94	1394.28	83.3743	1330.93	59.4216	1394.28	83.3743	95.4562
Pierce et al. (2014)	Wilkes region site ID21	J	ELT37-16-A-95	1447.55	59.1972	1456.77	130.403	1447.55	59.1972	100.637
Pierce et al. (2014)	Wilkes region site ID21	J	ELT37-16-A-96	1140.03	9.28143	1132.67	38.3924	1140.03	9.28143	99.3546
Pierce et al. (2014)	Wilkes region site ID21	J	ELT37-16-A-97	1478.1	71.5291	1270.45	86.9495	1478.1	71.5291	85.9512
Pierce et al. (2014)	Wilkes region site ID22	K	ELT3713-1	1204.77	87.94	1059.89	12.0214	1204.77	87.94	87.9747
Pierce et al. (2014)	Wilkes region site ID22	K	ELT3713-10	1637.84	123.061	1579.41	52.3919	1637.84	123.061	96.4328
Pierce et al. (2014)	Wilkes region site ID22	K	ELT3713-11	1610.75	64.7896	1583.5	56.0213	1610.75	64.7896	98.3081
Pierce et al. (2014)	Wilkes region site ID22	K	ELT3713-12	1825.87	130.226	1314.05	81.0789	1825.87	130.226	71.9681
Pierce et al. (2014)	Wilkes region site ID22	K	ELT3713-13	1607.76	63.0258	1627.53	55.377	1607.76	63.0258	101.23
Pierce et al. (2014)	Wilkes region site ID22	K	ELT3713-14	1416.93	99.4585	1386.95	36.3148	1416.93	99.4585	97.8844
Pierce et al. (2014)	Wilkes region site ID22	K	ELT3713-15	1655.43	32.7982	1685.73	14.9818	1655.43	32.7982	101.83
Pierce et al. (2014)	Wilkes region site ID22	K	ELT3713-16	1131.48	56.8483	1129.15	10.3579	1131.48	56.8483	99.794
Pierce et al. (2014)	Wilkes region site ID22	K	ELT3713-17	1538.37	38.7861	1546.37	14.1613	1538.37	38.7861	100.52
Pierce et al. (2014)	Wilkes region site ID22	K	ELT3713-18	1524.2	44.7374	1516.52	13.5145	1524.2	44.7374	99.4962
Pierce et al. (2014)	Wilkes region site ID22	K	ELT3713-19	1583.09	45.8404	1552.65	13.7982	1583.09	45.8404	98.0768
Pierce et al. (2014)	Wilkes region site ID22	K	ELT3713-20	1135.52	31.0592	1131.51	14.0099	1135.52	31.0592	99.6468
Pierce et al. (2014)	Wilkes region site ID22	K	ELT3713-21	1580.58	36.2807	1591.64	38.0804	1580.58	36.2807	100.7
Pierce et al. (2014)	Wilkes region site ID22	K	ELT3713-22	1586.84	51.1506	1589.95	14.0906	1586.84	51.1506	100.196
Pierce et al. (2014)	Wilkes region site ID22	K	ELT3713-23	1716.44	566.949	1463.62	25.5329	1716.44	566.949	85.2703
Pierce et al. (2014)	Wilkes region site ID22	K	ELT3713-24	1638.4	53.3288	1421.04	16.9628	1638.4	53.3288	86.7336
Pierce et al. (2014)	Wilkes region site ID22	K	ELT3713-25	587.444	67.4466	561.269	18.276	561.269	18.276	NA
Pierce et al. (2014)	Wilkes region site ID22	K	ELT3713-26	1137.01	33.7502	1094.93	10.0699	1137.01	33.7502	96.2995
Pierce et al. (2014)	Wilkes region site ID22	K	ELT3713-27	2411.03	609.067	1552.05	61.9523	2411.03	609.067	64.373
Pierce et al. (2014)	Wilkes region site ID22	K	ELT3713-28	1547.45	74.1988	1494.71	13.3409	1547.45	74.1988	96.5914
Pierce et al. (2014)	Wilkes region site ID22	K	ELT3713-29	1516.07	66.4336	1504.95	17.5827	1516.07	66.4336	99.2667
Pierce et al. (2014)	Wilkes region site ID22	K	ELT3713-3	1528.82	98.3872	1587.53	14.4938	1528.82	98.3872	103.84
Pierce et al. (2014)	Wilkes region site ID22	K	ELT3713-30	1256.8	107.036	1039.6	78.8287	1256.8	107.036	82.7184
Pierce et al. (2014)	Wilkes region site ID22	K	ELT3713-31	1130.05	75.7133	1169.82	14.0146	1130.05	75.7133	103.519
Pierce et al. (2014)	Wilkes region site ID22	K	ELT3713-32	1262.15	60.8831	1040.97	15.1882	1262.15	60.8831	82.4757
Pierce et al. (2014)	Wilkes region site ID22	K	ELT3713-33	1673.23	54.1306	1372.43	69.8469	1673.23	54.1306	82.0229
Pierce et al. (2014)	Wilkes region site ID22	K	ELT3713-34	1184.62	54.7272	1132.62	14.9573	1184.62	54.7272	95.6101
Pierce et al. (2014)	Wilkes region site ID22	K	ELT3713-4	1178.68	40.4529	1133.06	10.3907	1178.68	40.4529	96.1301
Pierce et al. (2014)	Wilkes region site ID22	K	ELT3713-5	511.316	66.0615	501.062	5.35114	501.062	5.35114	NA
Pierce et al. (2014)	Wilkes region site ID22	K	ELT3713-6	1135.38	53.6169	1166.76	29.35	1135.38	53.6169	102.764
Pierce et al. (2014)	Wilkes region site ID22	K	ELT3713-7	1174.67	68.768	1140.87	10.4562	1174.67	68.768	97.1228
Pierce et al. (2014)	Wilkes region site ID22	K	ELT3713-8	1556.38	53.5074	1521.82	37.0063	1556.38	53.5074	97.7794
Pierce et al. (2014)	Wilkes region site ID22	K	ELT3713-9	1519.41	81.6065	1163.22	45.4468	1519.41	81.6065	76.5576
Pierce et al. (2014)	Wilkes region site ID22	K	ELT37-13-A_	1273.37	155.319	1202.73	25.1853	1273.37	155.319	94.4521
Pierce et al. (2014)	Wilkes region site ID22	K	ELT37-13-A_10	1586.1	24.7697	1568.69	72.028	1586.1	24.7697	98.9025
Pierce et al. (2014)	Wilkes region site ID22	K	ELT37-13-A_100	1224.05	59.791	1177.13	24.3944	1224.05	59.791	96.1666
Pierce et al. (2014)	Wilkes region site ID22	K	ELT37-13-A_13	1492.83	25.9666	1426.51	41.7474	1492.83	25.9666	95.5574
Pierce et al. (2014)	Wilkes region site ID22	K	ELT37-13-A_14	1165.04	32.9164	1171.92	67.4996	1165.04	32.9164	100.59
Pierce et al. (2014)	Wilkes region site ID22	K	ELT37-13-A_15	2641.34	15.9371	2633.99	110.63	2641.34	15.9371	99.7217
Pierce et al. (2014)	Wilkes region site ID22	K	ELT37-13-A_16	1569.63	9.26421	1574.7	28.3736	1569.63	9.26421	100.323
Pierce et al. (2014)	Wilkes region site ID22	K	ELT37-13-A_18	1146.03	7.64286	1156.46	13.0508	1146.03	7.64286	100.91
Pierce et al. (2014)	Wilkes region site ID22	K	ELT37-13-A_2	1198.45	166.764	1149.9	81.9626	1198.45	166.764	95.9486
Pierce et al. (2014)	Wilkes region site ID22	K	ELT37-13-A_21	1581.87	23.0394	1607.59	19.4541	1581.87	23.0394	101.626
Pierce et al. (2014)	Wilkes region site ID22	K	ELT37-13-A_25	1174.44	32.731	1179.51	67.2843	1174.44	32.731	100.432
Pierce et al. (2014)	Wilkes region site ID22	K	ELT37-13-A_26	1590.77	19.8778	1619.85	18.9208	1590.77	19.8778	101.828
Pierce et al. (2014)	Wilkes region site ID22	K	ELT37-13-A_27	1527.21	13.7004	1549.35	25.6304	1527.21	13.7004	101.45
Pierce et al. (2014)	Wilkes region site ID22	K	ELT37-13-A_28	1568.99	7.14286	1564.79	20.8862	1568.99	7.14286	99.7321
Pierce et al. (2014)	Wilkes region site ID22	K	ELT37-13-A_29	1573.47	36.8545	1584.09	20.902	1573.47	36.8545	100.675
Pierce et al. (2014)	Wilkes region site ID22	K	ELT37-13-A_3	1579.87	9.77454	1550.33	80.4394	1579.87	9.77454	98.1305
Pierce et al. (2014)	Wilkes region site ID22	K	ELT37-13-A_30	1150.37	15.0778	1186.44	48.5888	1150.37	15.0778	103.136
Pierce et al. (2014)	Wilkes region site ID22	K	ELT37-13-A_31	1606.21	31.1791	1561.12	64.8122	1606.21	31.1791	97.1929
Pierce et al. (2014)	Wilkes region site ID22	K	ELT37-13-A_34	1555.65	7.65786	1550.98	17.9899	1555.65	7.65786	99.6999
Pierce et al. (2014)	Wilkes region site ID22	K	ELT37-13-A_35	1610.09	17.8949	1613.89	63.1084	1610.09	17.8949	100.236
Pierce et al. (2014)	Wilkes region site ID22	K	ELT37-13-A_36	1538.38	8.6787	1566.61	21.9639	1538.38	8.6787	101.835
Pierce et al. (2014)	Wilkes region site ID22	K	ELT37-13-A_37	1588.33	37.9406	1474.14	38.4801	1588.33	37.9406	92.811
Pierce et al. (2014)	Wilkes region site ID22	K	ELT37-13-A_4	1471.3	39.2114	1367.83	46.6924	1471.3	39.2114	92.9671
Pierce et al. (2014)	Wilkes region site ID22	K	ELT37-13-A_40	1553.95	12.1578	1566.34	25.7434	1553.95	12.1578	100.797
Pierce et al. (2014)	Wilkes region site ID22	K	ELT37-13-A_41	1132.23	20.6549	1136.75	97.9297	1132.23	20.6549	100.399
Pierce et al. (2014)	Wilkes region site ID22	K	ELT37-13-A_42	1595.29	16.1488	1555.55	79.2235	1595.29	16.1488	97.5085
Pierce et al. (2014)	Wilkes region site ID22	K	ELT37-13-A_43	1156.49	41.1768	1119.84	18.5854	1156.49	41.1768	96.8313
Pierce et al. (2014)	Wilkes region site ID22	K	ELT37-13-A_45	1535.08	12.818	1560.48	103.58	1535.08	12.818	101.654
Pierce et al. (2014)	Wilkes region site ID22	K	ELT37-13-A_46	1600.82	58.1364	1488.72	40.4017	1600.82	58.1364	92.9969
Pierce et al. (2014)	Wilkes region site ID22	K	ELT37-13-A_49	1774.79	4.98764	1817.37	44.8375	1774.79	4.98764	102.399
Pierce et al. (2014)	Wilkes region site ID22	K	ELT37-13-A_5	1158.06	22.9891	1136.24	40.0805	1158.06	22.9891	98.1155
Pierce et al. (2014)	Wilkes region site ID22	K	ELT37-13-A_50	1592.16	55.6444	1640.99	55.7087	1592.16	55.6444	103.067
Pierce et al. (2014)	Wilkes region site ID22	K	ELT37-13-A_51	1591	59.1425	1265.07	112.557	1591	59.1425	79.5141
Pierce et al. (2014)	Wilkes region site ID22	K	ELT37-13-A_52	1487.79	40.6662	1419.19	57.1292	1487.79	40.6662	95.3887
Pierce et al. (2014)	Wilkes region site ID22	K	ELT37-13-A_53	1483.59	15.1329	1541.28	23.2288	1483.59	15.1329	103.888
Pierce et al. (2014)	Wilkes region site ID22	K	ELT37-13-A_55	1526.46	59.6844	1560.56	45.4848	1526.46	59.6844	102.234
Pierce et al. (2014)	Wilkes region site ID22	K	ELT37-13-A_56	481.749	552.083	115.41	8.55692	115.41	8.55692	NA
Pierce et al. (2014)	Wilkes region site ID22	K	ELT37-13-A_57	1571.59	7.4675	1610.77	17.6019	1571.59	7.4675	102.493
Pierce et al. (2014)	Wilkes region site ID22	K	ELT37-13-A_59	1191.96	70.9311	988.454	182.474	988.454	182.474	82.9266
Pierce et al. (2014)	Wilkes region site ID22	K	ELT37-13-A_6	1162.62	70.43	1107.21	42.6776	1162.62	70.43	95.2338
Pierce et al. (2014)	Wilkes region site ID22	K	ELT37-13-A_61	1576.32	59.4997	1598.6	66.2472	1576.32	59.4997	101.413
Pierce et al. (2014)	Wilkes region site ID22	K	ELT37-13-A_62	346.067	369.839	130.893	12.1006	130.893	12.1006	NA
Pierce et al. (2014)	Wilkes region site ID22	K	ELT37-13-A_63	1212	121.512	1182.09	189.605	1212	121.512	97.5322
Pierce et al. (2014)	Wilkes region site ID22	K	ELT37-13-A_64	1563.55	48.591	1516.06	49.3076	1563.55	48.591	96.9629
Pierce et al. (2014)	Wilkes region site ID22	K	ELT37-13-A_65	1571.06	24.0906	1596.67	17.3444	1571.06	24.0906	101.63
Pierce et al. (2014)	Wilkes region site ID22	K	ELT37-13-A_67	1221.7	119.998	1090.19	61.4503	1221.7	119.998	89.2355
Pierce et al. (2014)	Wilkes region site ID22	K	ELT37-13-A_68	589.442	58.0906	557.16	19.7212	557.16	19.7212	NA
Pierce et al. (2014)	Wilkes region site ID22	K	ELT37-13-A_7	1569.8	52.7583	1474.85	69.9419	1569.8	52.7583	93.9515
Pierce et al. (2014)	Wilkes region site ID22	K	ELT37-13-A_72	1526.38	48.5956	1488.62	74.2724	1526.38	48.5956	97.5263
Pierce et al. (2014)	Wilkes region site ID22	K	ELT37-13-A_74	1209.91	40.6104	1189.73	32.9771	1209.91	40.6104	98.3319
Pierce et al. (2014)	Wilkes region site ID22	K	ELT37-13-A_75	1580.96	37.6136	1525.85	41.7456	1580.96	37.6136	96.5144
Pierce et al. (2014)	Wilkes region site ID22	K	ELT37-13-A_76	1551.61	14.7618	1407.19	116.715	1551.61	14.7618	90.6924
Pierce et al. (2014)	Wilkes region site ID22	K	ELT37-13-A_79	1580.95	2.59064	1641.89	15.9799	1580.95	2.59064	103.855
Pierce et al. (2014)	Wilkes region site ID22	K	ELT37-13-A_8	1566.87	8.97931	1615.28	40.2318	1566.87	8.97931	103.089
Pierce et al. (2014)	Wilkes region site ID22	K	ELT37-13-A_81	1136.28	10.8247	1169.92	47.3963	1136.28	10.8247	102.96
Pierce et al. (2014)	Wilkes region site ID22	K	ELT37-13-A_82	1147.89	26.3095	1141.51	24.0991	1147.89	26.3095	99.4448
Pierce et al. (2014)	Wilkes region site ID22	K	ELT37-13-A_83	1583.18	3.96391	1614.68	22.9523	1583.18	3.96391	101.99
Pierce et al. (2014)	Wilkes region site ID22	K	ELT37-13-A_84	1172.87	58.3364	1189.87	58.6031	1172.87	58.3364	101.45
Pierce et al. (2014)	Wilkes region site ID22	K	ELT37-13-A_86	-115.365	570.582	111.185	4.52332	111.185	4.52332	NA
Pierce et al. (2014)	Wilkes region site ID22	K	ELT37-13-A_88	1174.63	53.3825	1080.93	102.575	1174.63	53.3825	92.0225
Pierce et al. (2014)	Wilkes region site ID22	K	ELT37-13-A_92	1564.41	6.79416	1565.02	51.4706	1564.41	6.79416	100.039
Pierce et al. (2014)	Wilkes region site ID22	K	ELT37-13-A_94	1571.83	13.5843	1602.1	61.836	1571.83	13.5843	101.926
Pierce et al. (2014)	Wilkes region site ID22	K	ELT37-13-A_95	1181.38	34.0705	1131.21	69.8912	1181.38	34.0705	95.7535
Pierce et al. (2014)	Wilkes region site ID22	K	ELT37-13-A_96	1526.62	5.75222	1552.65	26.4361	1526.62	5.75222	101.705
Pierce et al. (2014)	Wilkes region site ID22	K	ELT37-13-A_98	1178.61	26.9295	1210.66	27.6926	1178.61	26.9295	102.72
Pierce et al. (2014)	Wilkes region site ID22	K	ELT37-13-A_99	1158.21	12.9534	1095.15	5.83754	1158.21	12.9534	94.5556
Pierce et al. (2014)	Wilkes region site ID22	K	ELT37-13-A-10	1606.62	72.9028	1573.12	207.601	1606.62	72.9028	97.9149
Pierce et al. (2014)	Wilkes region site ID22	K	ELT37-13-A-100	1593.75	19.39	1464.43	146.081	1593.75	19.39	91.8859
Pierce et al. (2014)	Wilkes region site ID22	K	ELT37-13-A11	1268.57	129.376	937.879	169.592	937.879	169.592	73.9321
Pierce et al. (2014)	Wilkes region site ID22	K	ELT37-13-A-11	1574.78	11.2317	1613.71	94.7739	1574.78	11.2317	102.472
Pierce et al. (2014)	Wilkes region site ID22	K	ELT37-13-A-12	1587.85	4.16289	1628.19	38.6787	1587.85	4.16289	102.541
Pierce et al. (2014)	Wilkes region site ID22	K	ELT37-13-A-14	1153.58	16.9896	1160.28	37.3755	1153.58	16.9896	100.581
Pierce et al. (2014)	Wilkes region site ID22	K	ELT37-13-A-16	1507.02	8.3135	1490.79	46.2821	1507.02	8.3135	98.9232
Pierce et al. (2014)	Wilkes region site ID22	K	ELT37-13-A-17	1131.69	12.2356	1124.46	18.6062	1131.69	12.2356	99.3612
Pierce et al. (2014)	Wilkes region site ID22	K	ELT37-13-A-18	1581.99	14.8091	1394.99	185.202	1581.99	14.8091	88.1796
Pierce et al. (2014)	Wilkes region site ID22	K	ELT37-13-A-2	1209.59	38.2906	1182.85	98.2137	1209.59	38.2906	97.7896
Pierce et al. (2014)	Wilkes region site ID22	K	ELT37-13-A-20	1503.37	15.5622	1515.55	30.742	1503.37	15.5622	100.811
Pierce et al. (2014)	Wilkes region site ID22	K	ELT37-13-A-25	1601.87	53.9628	1516.41	143.072	1601.87	53.9628	94.665
Pierce et al. (2014)	Wilkes region site ID22	K	ELT37-13-A-26	1512.89	20.3932	1547.05	11.43	1512.89	20.3932	102.258
Pierce et al. (2014)	Wilkes region site ID22	K	ELT37-13-A-28	1503.3	77.1003	1390.91	121.596	1503.3	77.1003	92.5239
Pierce et al. (2014)	Wilkes region site ID22	K	ELT37-13-A-29	1562.62	12.6464	1631.9	40.9718	1562.62	12.6464	104.434
Pierce et al. (2014)	Wilkes region site ID22	K	ELT37-13-A-31	1496.49	14.0707	1480.81	17.0802	1496.49	14.0707	98.9523
Pierce et al. (2014)	Wilkes region site ID22	K	ELT37-13-A-32	1140.05	6.00534	1112.18	24.1466	1140.05	6.00534	97.5556
Pierce et al. (2014)	Wilkes region site ID22	K	ELT37-13-A-33	1534.14	22.6027	1576.65	20.094	1534.14	22.6027	102.771
Pierce et al. (2014)	Wilkes region site ID22	K	ELT37-13-A-35	1143.61	17.9906	1104.56	14.196	1143.61	17.9906	96.5857
Pierce et al. (2014)	Wilkes region site ID22	K	ELT37-13-A-36	1127.21	11.3884	1127.78	7.40895	1127.21	11.3884	100.05
Pierce et al. (2014)	Wilkes region site ID22	K	ELT37-13-A-37	610.672	23.4294	578.805	14.4715	578.805	14.4715	NA
Pierce et al. (2014)	Wilkes region site ID22	K	ELT37-13-A-38	1137.37	14.3808	1128.4	92.75	1137.37	14.3808	99.2119
Pierce et al. (2014)	Wilkes region site ID22	K	ELT37-13-A-40	1596.73	12.3117	1580.44	63.3045	1596.73	12.3117	98.9796
Pierce et al. (2014)	Wilkes region site ID22	K	ELT37-13-A-43	1159.58	27.1925	1149.08	8.33473	1159.58	27.1925	99.0952
Pierce et al. (2014)	Wilkes region site ID22	K	ELT37-13-A-44	1590.73	6.33825	1596.82	27.2303	1590.73	6.33825	100.383
Pierce et al. (2014)	Wilkes region site ID22	K	ELT37-13-A-45	1584.95	12.372	1632.15	43.2561	1584.95	12.372	102.978
Pierce et al. (2014)	Wilkes region site ID22	K	ELT37-13-A-46	1519.82	14.2435	1593.61	35.3611	1519.82	14.2435	104.856
Pierce et al. (2014)	Wilkes region site ID22	K	ELT37-13-A-47	1129.57	26.3506	1146.49	43.8985	1129.57	26.3506	101.497
Pierce et al. (2014)	Wilkes region site ID22	K	ELT37-13-A-48	1602.89	9.2879	1577.48	89.8717	1602.89	9.2879	98.4149
Pierce et al. (2014)	Wilkes region site ID22	K	ELT37-13-A-5	1150.35	22.1847	1193.87	18.6614	1150.35	22.1847	103.783
Pierce et al. (2014)	Wilkes region site ID22	K	ELT37-13-A-51	1543.27	14.7153	1530.97	58.8995	1543.27	14.7153	99.2032
Pierce et al. (2014)	Wilkes region site ID22	K	ELT37-13-A-53	1137.71	18.4453	1144.1	6.14276	1137.71	18.4453	100.561
Pierce et al. (2014)	Wilkes region site ID22	K	ELT37-13-A-55	1151.78	29.599	1169.71	128.228	1151.78	29.599	101.556
Pierce et al. (2014)	Wilkes region site ID22	K	ELT37-13-A-57	1152.69	37.0776	1135.53	50.4889	1152.69	37.0776	98.511
Pierce et al. (2014)	Wilkes region site ID22	K	ELT37-13-A-58	1764.74	35.8253	1754	55.4018	1764.74	35.8253	99.3915
Pierce et al. (2014)	Wilkes region site ID22	K	ELT37-13-A-60	1563.02	16.9584	1583.76	34.2836	1563.02	16.9584	101.327
Pierce et al. (2014)	Wilkes region site ID22	K	ELT37-13-A-61	1637.43	47.6351	1416.83	124.401	1637.43	47.6351	86.5276
Pierce et al. (2014)	Wilkes region site ID22	K	ELT37-13-A-63	1219.78	86.558	1105.71	73.1712	1219.78	86.558	90.6487
Pierce et al. (2014)	Wilkes region site ID22	K	ELT37-13-A-64	1553.99	9.70186	1608.22	51.2548	1553.99	9.70186	103.49
Pierce et al. (2014)	Wilkes region site ID22	K	ELT37-13-A-67	1577.28	86.9803	1394.35	19.8681	1577.28	86.9803	88.4026
Pierce et al. (2014)	Wilkes region site ID22	K	ELT37-13-A-68	1555.93	11.2435	1595.05	10.1684	1555.93	11.2435	102.514
Pierce et al. (2014)	Wilkes region site ID22	K	ELT37-13-A-7	1560.74	12.5724	1625.52	120.65	1560.74	12.5724	104.15
Pierce et al. (2014)	Wilkes region site ID22	K	ELT37-13-A-70	1539.5	21.4447	1505.53	173.839	1539.5	21.4447	97.7933
Pierce et al. (2014)	Wilkes region site ID22	K	ELT37-13-A-71	1163.45	26.1735	1190.71	48.1835	1163.45	26.1735	102.343
Pierce et al. (2014)	Wilkes region site ID22	K	ELT37-13-A-72	1555.84	38.8104	1492.25	51.6356	1555.84	38.8104	95.9125
Pierce et al. (2014)	Wilkes region site ID22	K	ELT37-13-A-78	583.025	25.3589	572.681	7.57909	572.681	7.57909	NA
Pierce et al. (2014)	Wilkes region site ID22	K	ELT37-13-A-79	1561.45	7.73888	1566.64	22.0373	1561.45	7.73888	100.332
Pierce et al. (2014)	Wilkes region site ID22	K	ELT37-13-A-8	1555.68	10.6158	1529.85	13.8337	1555.68	10.6158	98.3393
Pierce et al. (2014)	Wilkes region site ID22	K	ELT37-13-A-80	1569.37	14.5667	1615.39	40.2712	1569.37	14.5667	102.932
Pierce et al. (2014)	Wilkes region site ID22	K	ELT37-13-A-81	1563.41	5.6888	1587.31	42.0267	1563.41	5.6888	101.529
Pierce et al. (2014)	Wilkes region site ID22	K	ELT37-13-A-86	1240.69	102.658	1193.35	65.1696	1240.69	102.658	96.1846
Pierce et al. (2014)	Wilkes region site ID22	K	ELT37-13-A-87	1560.04	6.44516	1610.08	14.3243	1560.04	6.44516	103.208
Pierce et al. (2014)	Wilkes region site ID22	K	ELT37-13-A-88	1550.71	8.12536	1606.4	62.4656	1550.71	8.12536	103.591
Pierce et al. (2014)	Wilkes region site ID22	K	ELT37-13-A-89	1585.55	6.34932	1563.74	21.4074	1585.55	6.34932	98.6243
Pierce et al. (2014)	Wilkes region site ID22	K	ELT37-13-A-9	1523.46	29.1425	1577.22	37.1693	1523.46	29.1425	103.529
Pierce et al. (2014)	Wilkes region site ID22	K	ELT37-13-A-90	1442.53	79.0572	1256.2	49.6516	1442.53	79.0572	87.0831
Pierce et al. (2014)	Wilkes region site ID22	K	ELT37-13-A-92	1158.18	10.4185	1128.33	62.2525	1158.18	10.4185	97.4219
Pierce et al. (2014)	Wilkes region site ID22	K	ELT37-13-A-95	1552.34	8.488	1622.42	67.0277	1552.34	8.488	104.515
Pierce et al. (2014)	Wilkes region site ID22	K	ELT37-13-A-96	1494.26	12.0565	1473.36	54.1485	1494.26	12.0565	98.6012
Pierce et al. (2014)	Wilkes region site ID22	K	ELT37-13-A-97	1549.48	27.9505	1599.53	100.011	1549.48	27.9505	103.23
*Preferred age is 206Pb/238U age for analyses with 206Pb/238U age <1000 Ma and 206Pb/207Pb age for analyses with 206Pb/238U age ≥ 1000 Ma.
#Concordance is based on 206Pb/238U age / 206Pb/207Pb age. Value is not reported for 206Pb/238U ages <600 Ma because of large uncertainty in 206Pb/207Pb age (after Pierce et al., 2014)
