# Supplementary material for: A cryptic Gondwana-forming orogen located in Antarctica
Source: Sci Rep. 2018 May 30;8:8371. doi: 10.1038/s41598-018-26530-1 (PMC5976760; doi:10.1038/s41598-018-26530-1)
Supplement: Supplementary file 4 — Supplementary Table 3 [file 41598_2018_26530_MOESM4_ESM.xlsx]

## Sheet: PlotDat1
Source sheet	results_template	5.06923	0.079628	1140		1160		1180		1200		4.8	0.0809729	4.8	0.0807322	5.2702	0.0769876	5.06976	0.076	0.000423414	6.34983e-06	5.12257	0.0775217
Plot name	Concordia1	5.09836	0.07989	5.17686	0.0778758	5.0795	0.0786643	4.98544	0.0794631	4.89453	0.0802724	4.8	0.0809729	4.8	0.0807322	5.16948	0.0777646	5.09602	0.084	0.000459297	7.306e-06	4.93165	0.0790981
Plot Type	1	5.12876	0.0787023	5.17672	0.0779157	5.07936	0.0787049	4.9853	0.0795044	4.89439	0.0803145	4.81433	0.0808368	4.81433	0.0805967	5.07224	0.0785518			0.000441613	6.49612e-06
1st free col	23	5.12214	0.0811956	5.1763	0.0779497	5.07895	0.0787396	4.9849	0.0795399	4.89399	0.0803506	4.82874	0.0807009	4.82874	0.0804615	4.97831	0.0793492			0.000455491	6.37219e-06
Sigma Level	1	5.0277	0.0794971	5.17562	0.0779767	5.07827	0.0787671	4.98424	0.0795679	4.89335	0.0803793	4.84323	0.0805653	4.84323	0.0803267	4.88752	0.0801572			0.00044539	7.01286e-06
Absolute Errs	FALSE	5.13893	0.0799625	5.1747	0.0779955	5.07737	0.0787864	4.98335	0.0795876	4.89247	0.0803994	4.8578	0.08043	4.8578	0.0801921	IsoLine	IsoLine			0.000450444	6.98102e-06
Symbol Type	2	5.13461	0.0795775	5.17358	0.0780054	5.07627	0.0787966	4.98227	0.0795982	4.89141	0.0804102	4.87245	0.0802949	4.87245	0.0800578					0.00046215	6.81896e-06
Inverse Plot	TRUE	5.13924	0.080288	5.1723	0.0780061	5.07502	0.0787974	4.98104	0.0795991	4.8902	0.0804113	4.88718	0.0801602	4.88718	0.0799238					0.000457299	7.00551e-06
Color Plot	TRUE	5.09389	0.0793098	5.17092	0.0779975	5.07365	0.0787888	4.9797	0.0795905	4.88888	0.0804027	4.90199	0.0800258	4.90199	0.07979					0.000437431	5.92013e-06
3D plot	FALSE	5.12416	0.0801866	5.16948	0.07798	5.07224	0.0787711	4.9783	0.0795725	4.88751	0.0803846	4.91689	0.0798917	4.91689	0.0796566					0.000456473	7.29315e-06
Linear	FALSE	5.13247	0.0799327	5.16803	0.0779541	5.07082	0.0787449	4.97691	0.0795461	4.88614	0.0803577	4.93187	0.0797578	4.93187	0.0795234					0.000462542	6.33619e-06
Data Range	H72:K97	5.09965	0.0805542	5.16665	0.077921	5.06946	0.0787113	4.97557	0.079512	4.88483	0.0803232	4.94693	0.0796242	4.94693	0.0793906					0.000435686	7.56716e-06
Filled Symbols	TRUE	5.08733	0.0792656	5.16537	0.0778819	5.06821	0.0786716	4.97434	0.0794717	4.88362	0.0802823	4.96207	0.079491	4.96207	0.079258					0.000498985	9.39523e-06
ConcAge	FALSE	5.07331	0.0794334	5.16425	0.0778382	5.06711	0.0786273	4.97326	0.0794267	4.88255	0.0802365	4.97731	0.079358	4.97731	0.0791257					0.000476346	7.01237e-06
ConcSwap	FALSE	5.02916	0.0793839	5.16334	0.0777918	5.0662	0.0785801	4.97237	0.0793787	4.88168	0.0801878	4.99262	0.0792253	4.99262	0.0789937					0.00052291	8.83488e-06
1st Symbol-row	1	5.1611	0.0802549	5.16265	0.0777443	5.06553	0.0785317	4.97172	0.0793295	4.88103	0.0801378	5.00803	0.0790928	5.00803	0.078862					0.000431369	6.53116e-06
		5.09788	0.080021	5.16223	0.0776975	5.06512	0.0784842	4.97131	0.0792812	4.88063	0.0800886	5.02352	0.0789607	5.02352	0.0787305					0.000418044	4.405e-06
		5.01999	0.0796718	5.16209	0.0776534	5.06498	0.0784393	4.97117	0.0792354	4.8805	0.080042	5.0391	0.0788289	5.0391	0.0785994					0.000421742	6.10702e-06
		4.89356	0.0801628	5.16224	0.0776135	5.06512	0.0783986	4.97131	0.079194	4.88064	0.0799999	5.05477	0.0786973	5.05477	0.0784685					0.000508654	8.59724e-06
		5.06472	0.0796903	5.16266	0.0775794	5.06554	0.0783639	4.97172	0.0791586	4.88104	0.0799638	5.07052	0.078566	5.07052	0.0783379					0.00048761	6.84989e-06
		5.03602	0.0803079	5.16334	0.0775525	5.06621	0.0783364	4.97238	0.0791305	4.88169	0.0799351	5.08637	0.078435	5.08637	0.0782076					0.000494989	6.67416e-06
		5.09219	0.0788313	5.16426	0.0775337	5.06711	0.0783171	4.97327	0.0791109	4.88256	0.079915	5.10231	0.0783043	5.10231	0.0780775					0.000455153	6.33674e-06
		5.11127	0.0788041	5.16538	0.0775237	5.06821	0.0783069	4.97435	0.0791003	4.88362	0.0799041	5.11834	0.0781739	5.11834	0.0779478					0.00047206	6.96993e-06
		5.05083	0.0794836	5.16666	0.0775231	5.06947	0.0783061	4.97558	0.0790994	4.88483	0.079903	5.13447	0.0780437	5.13447	0.0778183					0.000452816	7.75275e-06
		5.08465	0.0799619	5.16804	0.0775317	5.07083	0.0783147	4.97692	0.079108	4.88615	0.0799117	5.15068	0.0779138	5.15068	0.0776891					0.000465129	6.6869e-06
		5.02404	0.0799206	5.16948	0.0775492	5.07224	0.0783325	4.97831	0.0791259	4.88752	0.0799298	5.167	0.0777842	5.167	0.0775602					0.000488801	6.56119e-06
		IsoLine	IsoLine	5.17092	0.0775751	5.07366	0.0783586	4.9797	0.0791524	4.88889	0.0799566	5.1834	0.0776549	5.1834	0.0774315					IsoLine	IsoLine	IsoLine
				5.17231	0.0776082	5.07502	0.0783922	4.98104	0.0791865	4.8902	0.0799912	5.19991	0.0775259	5.19991	0.0773031
				5.17358	0.0776473	5.07628	0.0784319	4.98227	0.0792268	4.89142	0.0800321	5.21651	0.0773971	5.21651	0.077175
				5.1747	0.0776909	5.07738	0.0784762	4.98336	0.0792718	4.89248	0.0800778	5.2332	0.0772686	5.2332	0.0770472
				5.17562	0.0777374	5.07828	0.0785235	4.98424	0.0793198	4.89335	0.0801266	5.25	0.0771404	5.25	0.0769197
				5.1763	0.0777849	5.07895	0.0785718	4.9849	0.079369	4.894	0.0801766	5.25	0.0771404	5.25	0.0769197
				5.17672	0.0778316	5.07936	0.0786193	4.98531	0.0794173	4.8944	0.0802258	IsoLine	IsoLine	5.25	0.0773611
				5.17686	0.0778758	5.0795	0.0786643	4.98544	0.0794631	4.89453	0.0802724			5.25	0.0773611
				ConcTikEll	ConcTikEll	ConcTikEll	ConcTikEll	ConcTikEll	ConcTikEll	ConcTikEll	ConcTikEll			5.2332	0.07749
														5.21651	0.0776192
														5.19991	0.0777486
														5.1834	0.0778783
														5.167	0.0780083
														5.15068	0.0781386
														5.13447	0.0782691
														5.11834	0.0783999
														5.10231	0.0785311
														5.08637	0.0786625
														5.07052	0.0787941
														5.05477	0.0789261
														5.0391	0.0790584
														5.02352	0.0791909
														5.00803	0.0793237
														4.99262	0.0794568
														4.97731	0.0795902
														4.96207	0.0797239
														4.94693	0.0798579
														4.93187	0.0799922
														4.91689	0.0801267
														4.90199	0.0802616
														4.88718	0.0803967
														4.87245	0.0805321
														4.8578	0.0806679
														4.84323	0.0808039
														4.82874	0.0809402
														4.81433	0.0810768
														4.8	0.0812137
														4.8	0.0812137
														4.8	0.0807322
														ConcBand	ConcBand

## Sheet: mnz_results
A cryptic Gondwana-forming orogen located in Antarctica. Nathan R. Daczko, Jacqueline A. Halpin, Ian C.W. Fitzsimons and Joanne M. Whittaker
2017, CODES, University of Tasmania							Data for Tera-Wasserburg plot2					Data for Wetherill plot3												Ages3,5
J Halpin	File number	Comments	f206c	206Pb cps	Uppm1	Th/U	238U/206Pb	1s	207Pb/206Pb	1s	207Pb/235U	1s	206Pb/238U	1s	Rho	208Pb/232Th	1s	207Pb corr 206Pb/238U	2s	2ssys	207Pb/206Pb	2s	2ssys	206Pb/238U	2s	2ssys	207Pb/235U	2s	2ssys	208Pb/232Th	2s	% conc4
								abs		abs		abs		abs			abs		abs	abs		abs	abs		abs	abs		abs	abs		abs
86285606_1a	AP05B0059	garnet (core)	0.00484785	42735.7	1673.5	31.9465	5.20049	0.0514256	0.0815683	0.000824645	2.16167	0.0305702	0.19229	0.00190148	0.699241	0.0589515	0.00066476	1128.48	21.6049	26.6756	1235.17	39.6587	40.1936	1133.77	22.4227	26.7466	1168.81	33.0584	37.9248	1157.74	26.1103	91.7902
86285606_1b	AP05B0060	garnet (core)	0.00360281	33536.2	888.361	69.5333	5.10949	0.102908	0.0812465	0.00160674	2.19149	0.0618581	0.195714	0.00394179	0.713533	0.0565015	0.000807119	1148.26	44.7513	47.499	1227.41	77.6635	77.9346	1152.26	46.4141	48.7223	1178.34	66.5208	69.1094	1110.92	31.7389	93.8769
86285606_1c	AP05B0061	garnet (core)	0.0066729	62686.7	1808.48	37.3986	5.21	0.0876879	0.0830316	0.00167634	2.19643	0.0577323	0.191939	0.00323046	0.640327	0.0568725	0.000808034	1124.6	36.7233	39.8967	1269.96	78.8049	79.0909	1131.87	38.1003	40.7863	1179.91	62.0269	64.8025	1118.02	31.7693	89.1264
86285606_5a	AP05B0062	garnet (rim)	-0.00312881	20923.1	727.554	260.245	4.8946	0.0633249	0.0774081	0.00134821	2.17962	0.0472899	0.204307	0.00264326	0.596307	0.0590042	0.000724535	1198.41	30.185	34.4563	1131.72	69.3585	69.6165	1198.41	31.0095	34.6284	1174.56	50.9673	54.2817	1158.75	28.4574	105.893
86285606_5b	AP05B0063	garnet (rim)	0.00252292	121637	4523.04	12.5338	4.95205	0.0472404	0.0816721	0.000531963	2.27301	0.0262557	0.201936	0.00192639	0.825858	0.0578707	0.000675283	1182.84	21.7829	27.2666	1237.67	25.5414	26.3676	1185.71	22.6224	27.2819	1203.95	27.8138	33.7658	1137.1	26.5373	95.8025
86285606_5c	AP05B0064	garnet (rim)	0.00184754	123210	3511.33	17.7647	4.9511	0.0608911	0.0811098	0.000791365	2.25779	0.0354442	0.201975	0.00248399	0.783413	0.0575636	0.000787084	1183.82	28.1261	32.5653	1224.11	38.3342	38.8775	1185.92	29.1701	32.9167	1199.22	37.6521	42.2057	1131.23	30.9354	96.8806
86285606_5d	AP05B0065	garnet (rim)	0.00176006	37654.5	1400.55	44.2226	4.89829	0.0476035	0.0815085	0.000885837	2.29335	0.0334359	0.204153	0.00198404	0.66658	0.0577496	0.000690291	1195.57	22.5111	27.9561	1233.73	42.6415	43.1383	1197.59	23.2773	27.9114	1210.24	35.2894	40.1958	1134.79	27.1286	97.0705
86285606_6a	AP05B0066	garnet (rim)	0.00221254	35896	1434.52	81.3736	5.02909	0.0551216	0.0807429	0.000847472	2.21273	0.0335794	0.198843	0.00217943	0.72225	0.0583423	0.000672746	1166.62	24.7348	29.5543	1215.19	41.2916	41.7893	1169.1	25.6281	29.7129	1185.07	35.9684	40.6059	1146.11	26.4316	96.2071
86285606_6b	AP05B0067	garnet (rim)	0.00146339	23362.7	922.855	111.985	5.12822	0.0602376	0.07929	0.00105617	2.1309	0.0378443	0.194999	0.00229052	0.661401	0.0556542	0.000642941	1146.79	26.0975	30.5599	1179.38	52.6758	53.0442	1148.4	26.9789	30.7569	1158.88	41.1627	45.0995	1094.71	25.293	97.3729
86285606_7a	AP05B0071	matrix (g-ksp-ilm-zircon)	-0.000258324	18002.3	786.923	150.113	7.59999	0.167862	0.0654847	0.00211135	1.18751	0.0464101	0.131579	0.0029062	0.565151	0.0397973	0.000582789	796.868	34.3169	36.0517	789.947	135.33	135.394	796.868	35.201	36.6624	794.807	62.1249	63.3974	788.799	23.1022	100.876
86285606_7b	AP05B0072	matrix (g-ksp-ilm-zircon)	0.00305263	12070.4	499.433	133.728	7.35219	0.116759	0.0690218	0.00208087	1.29384	0.0440878	0.136014	0.00216002	0.466057	0.0396415	0.000520337	819.657	25.5071	27.9244	899.392	124.367	124.458	822.083	26.1108	28.1701	843.001	57.4505	58.9937	785.768	20.6281	91.4042
86285606_8a	AP05B0073	garnet (core)	0.00386592	65474.1	2033.01	13.5939	5.12869	0.0613511	0.0813122	0.000831352	2.18505	0.0343847	0.194982	0.00233244	0.760174	0.0560708	0.000748461	1144.03	26.454	30.8452	1229	40.1427	40.666	1148.31	27.4728	31.1905	1176.29	37.0209	41.478	1102.68	29.4383	93.4341
86285606_8b	AP05B0074	garnet (core)	0.00308342	55348.4	1639.84	27.4525	4.99466	0.0646959	0.0817733	0.00113119	2.25641	0.0427613	0.200214	0.00259338	0.683501	0.0580492	0.000760668	1172.98	29.4241	33.6198	1240.09	54.2265	54.622	1176.47	30.4777	34.0266	1198.79	45.4365	49.2733	1140.51	29.8902	94.8694
86285606_8c	AP05B0075	garnet (core)	-0.000738377	39670.9	1509.31	33.0155	4.95925	0.0614111	0.0788531	0.00106089	2.19137	0.0400699	0.201643	0.00249698	0.677217	0.0573033	0.000658219	1184.14	28.4114	32.8143	1168.45	53.2894	53.6468	1184.14	29.3268	33.0451	1178.3	43.0913	46.9886	1126.26	25.8737	101.343
86285606_8d	AP05B0076	garnet (core)	0.00223624	21711.9	624.238	119.121	5.00356	0.0727013	0.0809811	0.00139498	2.23057	0.0502674	0.199858	0.00290392	0.644753	0.0612681	0.000885598	1172.03	33.0159	36.7986	1220.99	67.7117	68.0192	1174.56	34.1324	37.3256	1190.7	53.6663	56.9084	1201.91	34.7459	96.1974
86285606_9a	AP05B0077	garnet (core)	0.00357698	51035.1	1881.72	124.375	5.21854	0.0670919	0.0803571	0.00101166	2.1222	0.038187	0.191624	0.00246361	0.714485	0.0558342	0.00064893	1126.28	28.0193	32.0772	1205.77	49.5954	50.0041	1130.17	29.0599	32.4921	1156.05	41.6041	45.4844	1098.15	25.5265	93.7305
86285606_9b	AP05B0078	garnet (core)	-0.00076201	27375.8	965.126	336.686	5.42172	0.0833446	0.0752091	0.00162727	1.91181	0.0507424	0.184443	0.00283533	0.579181	0.0553536	0.000768244	1091.2	32.6049	35.9443	1074.09	86.903	87.0886	1091.2	33.5487	36.3656	1085.22	57.6066	60.1358	1088.95	30.2268	101.593
86285606_10a	AP05B0079	matrix (ksp-sill-pl-q)	0.00409552	41134.5	1829	92.9724	5.21205	0.051783	0.0808443	0.000927589	2.13773	0.0324454	0.191863	0.00190621	0.654603	0.0564758	0.000634693	1127	21.7053	26.745	1217.66	45.1225	45.5801	1131.46	22.4827	26.7808	1161.09	35.2449	39.7881	1110.43	24.9588	92.9207
86285606_10b	AP05B0080	matrix (ksp-sill-pl-q)	0.000532571	20708.1	1068.81	181.875	5.79209	0.0858821	0.0739032	0.00117448	1.75849	0.0382209	0.172649	0.00255995	0.682192	0.0500162	0.00060537	1026.17	29.4702	32.7251	1038.83	64.1694	64.4044	1026.69	30.4465	33.1863	1030.29	44.7869	47.6894	986.47	23.8794	98.8318
86285606_10c	AP05B0081	matrix (ksp-sill-pl-q)	0.00150302	37775.8	1842.87	87.9742	5.52601	0.0534474	0.0763976	0.000832625	1.90538	0.027764	0.180962	0.00175027	0.663764	0.053341	0.000596571	1070.68	20.0639	24.9589	1105.51	43.5694	43.9604	1072.23	20.7412	24.9068	1082.97	31.5608	35.9534	1050.37	23.4949	96.9897
86285606_10d	AP05B0082	matrix (ksp-sill-pl-q)	0.00360283	8162.3	991.038	273.413	5.66247	0.158114	0.0772716	0.00357453	1.88073	0.101623	0.176601	0.00493127	0.516774	0.0507892	0.000825744	1044.74	56.8958	58.7109	1128.21	184.312	184.408	1048.38	58.5482	60.0806	1074.32	116.099	117.349	1001.34	32.5602	92.9245
86285606_11a	AP05B0083	garnet-ilmenite	0.00583152	6844.82	324.636	291.777	7.66736	0.164178	0.0703108	0.0027095	1.26383	0.0557164	0.130423	0.00279269	0.485707	0.038272	0.000458576	785.817	32.9751	34.7285	937.443	158.032	158.11	790.278	33.8438	35.3369	829.626	73.1488	74.3289	759.127	18.1917	84.3015
86285606_11b	AP05B0084	garnet-ilmenite	0.00110999	19578.5	765.959	205.265	6.3643	0.134248	0.0713475	0.00228846	1.54504	0.0593132	0.157126	0.0033144	0.549471	0.0476509	0.000715596	939.784	38.5956	40.7358	967.385	130.929	131.029	940.788	39.6897	41.4929	948.517	72.826	74.3715	940.887	28.2595	97.2507
86285628_1a	AP05B0036	matrix (ksp-q)	0.00177545	3782.62	151.267	538.93	4.92464	0.105557	0.0812841	0.00275743	2.2748	0.0912824	0.20306	0.00435249	0.534157	0.0589663	0.00068637	1189.71	49.6883	52.3549	1228.32	133.204	133.363	1191.74	51.0886	53.3381	1204.5	96.6679	98.5472	1158.02	26.9589	97.0218
86285628_1b	AP05B0037	matrix (ksp-q)	0.000996823	8155.65	332.032	167.693	5.02689	0.0757216	0.0797352	0.0018724	2.18606	0.0609886	0.19893	0.00299654	0.539927	0.0579723	0.000715682	1168.45	34.2708	37.9072	1190.45	92.7141	92.9278	1169.57	35.2352	38.3114	1176.61	65.6521	68.2661	1139.04	28.1235	98.2463
86285628_2a	AP05B0038	matrix (ksp-pl)	0.00407031	6385.86	255.095	170.019	4.98136	0.089271	0.0827223	0.00243281	2.28869	0.0788211	0.200748	0.00359761	0.520364	0.0587242	0.000701658	1174.72	41.0765	44.1879	1262.67	114.913	115.107	1179.34	42.2699	44.9086	1208.8	83.2608	85.4508	1153.4	27.5625	93.4003
86285628_2b	AP05B0039	matrix (ksp-pl)	0.00116095	9365.28	379.007	88.6752	5.08059	0.0703494	0.0794241	0.00153424	2.15452	0.051207	0.196828	0.00272542	0.582597	0.0590505	0.000697445	1156.97	31.1263	35.0169	1182.72	76.353	76.609	1158.26	32.0761	35.3661	1166.51	55.4494	58.4698	1159.63	27.3928	97.9313
86285628_3a	AP05B0040	matrix (pl)	0.00172181	5495.01	186.2	276.383	4.88811	0.0940835	0.0815688	0.00234643	2.29983	0.0796007	0.204578	0.0039376	0.556098	0.0581127	0.000713793	1197.88	44.8723	47.8475	1235.18	112.843	113.032	1199.87	46.1887	48.6982	1212.24	83.9147	86.1003	1141.73	28.0474	97.1408
86285628_3b	AP05B0041	matrix (pl)	0.00332801	6807.42	264.851	161.151	4.93393	0.0810636	0.0825134	0.00205948	2.30486	0.0688726	0.202678	0.00332997	0.549833	0.0569911	0.000679684	1185.88	37.9438	41.3533	1257.73	97.5938	97.8205	1189.69	39.0929	41.9803	1213.78	72.5393	75.0632	1120.29	26.7214	94.5904
86285628_5a	AP05B0042	opx	-0.00107852	10724.1	416.288	115.132	5.02844	0.0642982	0.07797	0.00163576	2.13701	0.0525044	0.198869	0.00254292	0.520447	0.0584672	0.000682258	1169.24	29.1599	33.3636	1146.11	83.3684	83.5887	1169.24	29.9019	33.47	1160.86	57.0424	59.9548	1148.5	26.8038	102.018
86285628_5b	AP05B0048	opx	0.00225938	10195.5	407.704	116.665	5.11351	0.0637881	0.0800806	0.00154568	2.15834	0.0496025	0.19556	0.0024395	0.542797	0.05897	0.000729041	1148.93	27.9073	32.134	1198.97	76.1117	76.3756	1151.43	28.7267	32.3188	1167.74	53.6733	56.7946	1158.1	28.6348	96.0343
86285628_5c	AP05B0049	opx	0.00148466	10919.3	412.958	113.811	5.05369	0.0654594	0.0799211	0.00162522	2.17954	0.0525492	0.197875	0.00256304	0.537233	0.0591169	0.000695294	1162.24	29.3191	33.4559	1195.04	80.2341	80.4829	1163.9	30.1514	33.6625	1174.53	56.6364	59.6364	1160.9	27.3074	97.3939
86285628_6a	AP05B0050	matrix (opx-ksp-pl)	-0.00140604	7094.3	288.044	167.729	5.0598	0.0744638	0.0774304	0.00199182	2.10907	0.0625047	0.197636	0.00290856	0.49658	0.0580258	0.000685785	1162.61	33.4266	37.1105	1132.3	102.43	102.606	1162.61	34.2196	37.3435	1151.77	68.2682	70.6823	1140.06	26.948	102.677
86285628_6b	AP05B0051	matrix (opx-ksp-pl)	0.00108037	7010.93	290.548	187.581	5.0029	0.0720526	0.0800107	0.00174202	2.20414	0.0575384	0.199884	0.00287877	0.551707	0.0592171	0.000692399	1173.48	32.8886	36.6932	1197.25	85.8763	86.1096	1174.7	33.8364	37.0558	1182.36	61.7302	64.5299	1162.81	27.1924	98.1163
86285628_8a	AP05B0052	matrix (pl-q)	0.00823875	4690.11	189.93	298.309	4.96654	0.0900897	0.0863737	0.00291003	2.39685	0.0917128	0.201347	0.00365231	0.474058	0.0585137	0.000682309	1173.17	41.7361	44.794	1346.56	130.097	130.292	1182.55	42.9015	45.5174	1241.66	95.0215	97.0512	1149.38	26.8052	87.8205
86285628_8b	AP05B0053	matrix (pl-q)	0.00134179	8815.3	362.664	149.647	5.0172	0.0730749	0.080109	0.00168882	2.20055	0.056386	0.199314	0.00290299	0.568418	0.0586505	0.000653377	1170.13	33.1384	36.8968	1199.67	83.1223	83.3643	1171.64	34.1294	37.3077	1181.22	60.534	63.3812	1152	25.6669	97.663
86285628_10a	AP05B0054	matrix (q-ksp)	-0.000449124	5673.34	231.268	236.834	4.94305	0.0751291	0.0792402	0.00208725	2.20934	0.0671888	0.202304	0.00307481	0.49978	0.0592184	0.000650374	1187.69	35.2438	38.9013	1178.14	104.184	104.371	1187.69	36.1031	39.2013	1184	72.014	74.4345	1162.84	25.542	100.81
86285628_10b	AP05B0055	matrix (q-ksp)	0.00614713	5421.66	225.859	239.089	5.0609	0.080606	0.0837954	0.0022156	2.28194	0.0704372	0.197593	0.00314711	0.515992	0.0587935	0.000644734	1155.5	35.9365	39.3461	1287.81	102.945	103.17	1162.38	37.0269	39.9307	1206.72	74.4959	76.9276	1154.73	25.3256	90.2603
86285628_12a	AP05B0056	matrix (pl-ksp)	0.00237746	7429.67	265.384	196.504	4.9082	0.0727613	0.0819408	0.00223701	2.30086	0.0714776	0.203741	0.00302034	0.477198	0.0584804	0.000676659	1192.65	34.5974	38.3462	1244.1	106.956	107.158	1195.38	35.4418	38.6323	1212.55	75.3374	77.7656	1148.75	26.5836	96.084
86285628_12b	AP05B0057	matrix (pl-ksp)	0.000308844	9319.25	364.605	143.294	5.18801	0.068029	0.0778413	0.00170516	2.06786	0.0527933	0.192752	0.00252751	0.513613	0.055975	0.000653824	1135.93	29.0359	33.0325	1142.83	87.0912	87.3009	1136.27	29.7991	33.1893	1138.23	58.1187	60.8718	1100.85	25.7173	99.426
86285628_12c	AP05B0058	matrix (pl-ksp)	0.00228636	8261.22	275.054	219.499	5.18351	0.0938099	0.0795431	0.00212739	2.11491	0.0682963	0.19292	0.00349141	0.560427	0.0578746	0.000707657	1134.67	39.9459	42.9324	1185.68	105.667	105.853	1137.17	41.1605	43.6815	1153.68	74.511	76.7362	1137.18	27.8094	95.9085
86285638_1	AP05B0008	matrix (sill)	0.00214921	22045	648.48	111.677	4.92046	0.0664962	0.0816375	0.00138692	2.28663	0.049639	0.203233	0.00274654	0.622536	0.0591846	0.000689042	1190.2	31.2114	35.3056	1236.83	66.627	66.9476	1192.66	32.2359	35.699	1208.17	52.4546	55.8621	1162.19	27.061	96.4288
86285638_2a	AP05B0009	matrix (sill-g)	0.0015391	74028.8	3089.89	18.2963	5.01602	0.0469006	0.0802856	0.000790883	2.20592	0.0299604	0.199361	0.00186406	0.688433	0.0580207	0.000645287	1170.16	21.1817	26.6815	1204.01	38.8166	39.3359	1171.89	21.9146	26.5968	1182.92	32.1324	37.2333	1139.97	25.3567	97.3318
86285638_2b	AP05B0010	matrix (sill-g)	0.00219733	66305.2	2582.51	18.2061	5.05894	0.0452328	0.0804786	0.000760976	2.19247	0.0285319	0.19767	0.0017674	0.687063	0.057378	0.000655283	1160.34	20.0871	25.7358	1208.74	37.2337	37.7791	1162.79	20.7934	25.6124	1178.65	30.677	35.9493	1127.69	25.7574	96.1986
86285638_3a	AP05B0011	garnet	0.00165497	27126.9	1056.34	73.017	5.07192	0.0497698	0.0799127	0.000898965	2.17148	0.0324154	0.197164	0.00193473	0.657352	0.0578389	0.000652034	1158.22	22.0229	27.2563	1194.83	44.3861	44.8341	1160.07	22.767	27.2198	1171.95	34.9893	39.6428	1136.49	25.624	97.0902
86285638_3b	AP05B0012	garnet	0.00166748	27806.2	1088.53	69.7707	5.06239	0.0510449	0.0800025	0.000910019	2.17801	0.033107	0.197535	0.00199178	0.66334	0.0575938	0.000640537	1160.2	22.6643	27.793	1197.05	44.867	45.3119	1162.06	23.4346	27.7944	1174.04	35.6923	40.2799	1131.81	25.1752	97.0773
86285638_3c	AP05B0013	garnet	0.00144794	33739.8	1349.11	55.2841	5.13538	0.0473744	0.0792193	0.000885938	2.12604	0.0308216	0.194728	0.00179638	0.636335	0.0567609	0.000623475	1145.34	20.4865	25.9208	1177.62	44.2363	44.673	1146.93	21.1611	25.7947	1157.3	33.5553	38.2704	1115.89	24.5143	97.3943
86285638_6a	AP05B0014	matrix (g-bi-q)	0.00918577	17464.2	713.1	100.745	5.3019	0.06228	0.0844444	0.00180708	2.19508	0.0535856	0.188611	0.00221557	0.481194	0.0566221	0.000678133	1103.99	25.4099	29.6644	1302.81	83.1417	83.427	1113.85	26.1682	29.8324	1179.48	57.5862	60.5636	1113.23	26.6652	85.4958
86285638_6b	AP05B0015	matrix (g-bi-q)	0.00317173	22683.7	734.138	101.913	5.03159	0.0620087	0.0815315	0.00149604	2.23323	0.0493626	0.198744	0.00244931	0.557549	0.0594264	0.000772605	1165.01	27.9431	32.2761	1234.29	71.989	72.2847	1168.57	28.8027	32.4877	1191.53	52.6746	55.9786	1166.8	30.3393	94.676
86285638_6c	AP05B0016	matrix (g-bi-q)	0.00592602	16375.5	480.466	176.637	5.0002	0.0970311	0.0841261	0.00235958	2.31876	0.0790852	0.199992	0.00388093	0.568963	0.0575807	0.000910826	1168.57	44.1371	47.0171	1295.47	109.085	109.301	1175.28	45.6136	48.0526	1218.04	83.0869	85.3146	1131.56	35.7986	90.7221
86285638_7c	AP05B0017	garnet (rim)	0.00200546	111729	3869.83	17.1592	5.04243	0.0550384	0.0804552	0.000592766	2.19901	0.0289586	0.198317	0.00216464	0.828849	0.0594233	0.000720827	1164.02	24.5255	29.3596	1208.17	29.0142	29.7101	1166.27	25.4599	29.5495	1180.73	31.0979	36.3262	1166.74	28.3061	96.5322
86285638_8a	AP05B0018	garnet	0.00269936	54998.9	2176.9	29.1027	5.09161	0.050338	0.0806311	0.000716061	2.18253	0.0290046	0.196402	0.00194172	0.743934	0.0575275	0.000703011	1152.96	22.0395	27.2268	1212.47	34.951	35.5349	1155.96	22.8568	27.2661	1175.48	31.2431	36.4077	1130.54	27.6315	95.3396
86285638_8b	AP05B0019	garnet	-0.000997974	39908.7	1495.72	43.5683	4.87605	0.0542334	0.0793788	0.000918807	2.24362	0.036016	0.205084	0.00228103	0.69287	0.0584605	0.000686318	1202.57	25.9131	30.8142	1181.6	45.7589	46.184	1202.57	26.7511	30.9	1194.79	38.3591	42.8064	1148.37	26.9633	101.775
86285638_8c	AP05B0020	garnet	0.00271157	44145.8	1696.16	38.0357	4.97759	0.053032	0.0816074	0.000871191	2.25955	0.0340792	0.2009	0.00214042	0.706402	0.0583162	0.000695609	1177.08	24.2704	29.2474	1236.11	41.8714	42.3792	1180.16	25.1471	29.3723	1199.77	36.1904	40.9112	1145.61	27.3302	95.4732
86285638_8d	AP05B0021	garnet	0.00366295	39223.8	1550.43	42.8427	5.02217	0.0542747	0.0820264	0.00122798	2.25099	0.0415617	0.199117	0.00215186	0.585311	0.0579368	0.000691965	1166.45	24.5032	29.3595	1246.15	58.6336	59.0032	1170.58	25.3009	29.4409	1197.1	44.2057	48.1301	1138.36	27.192	93.9357
86285638_9a	AP05B0026	garnet (rim)	0.000836984	61553.7	2308.48	32.5358	5.01661	0.0457263	0.0796878	0.000689126	2.18924	0.0275068	0.199338	0.00181696	0.725453	0.0579578	0.000646496	1170.82	20.6399	26.2592	1189.27	34.149	34.7239	1171.76	21.3612	26.1418	1177.62	29.5926	35.0198	1138.77	25.4049	98.5277
86285638_9b	AP05B0027	garnet (rim)	0.0015502	45582.2	1831.41	38.8389	5.00066	0.0451441	0.0804267	0.000818232	2.21659	0.0301489	0.199974	0.00180529	0.663722	0.0578418	0.000642477	1173.43	20.5232	26.19	1207.47	40.0684	40.5745	1175.18	21.2181	26.0505	1186.29	32.2707	37.3798	1136.55	25.2484	97.3256
86285638_9c	AP05B0028	garnet (rim)	0.00130976	50374.9	2056.78	36.2941	5.00624	0.0446927	0.0801757	0.000782217	2.20721	0.0291889	0.199751	0.00178326	0.675073	0.057983	0.000644447	1172.51	20.2719	25.9855	1201.31	38.4589	38.9807	1173.98	20.9612	25.8326	1183.33	31.2975	36.5186	1139.25	25.3241	97.7248
86285638_11a	AP05B0029	matrix (g-q-pl)	0.0043252	26198.6	1003.46	95.7359	5.21495	0.0723235	0.0810152	0.00120877	2.14106	0.043614	0.191756	0.00265937	0.680818	0.0519037	0.000638249	1126.17	30.2521	34.0442	1221.81	58.6414	58.9967	1130.88	31.3672	34.5749	1162.17	47.3474	50.8261	1022.77	25.1536	92.5577
86285638_11b	AP05B0030	matrix (g-q-pl)	-0.000216226	20281	809.007	81.849	5.01521	0.054305	0.0788104	0.00116578	2.16574	0.039702	0.199393	0.00215904	0.590671	0.0578106	0.000670732	1172.06	24.6503	29.5252	1167.38	58.5986	58.9233	1172.06	25.3823	29.5206	1170.11	42.9006	46.7618	1135.95	26.3592	100.401
86285638_11c	AP05B0031	matrix (g-q-pl)	0.00347129	21728.5	891.596	85.1756	5.09553	0.0595706	0.0812499	0.00114149	2.19758	0.0401655	0.19625	0.00229431	0.639639	0.0568857	0.000710915	1151.29	26.1023	30.5965	1227.5	55.1724	55.5533	1155.15	27.009	30.825	1180.28	43.1441	47.0495	1118.27	27.9507	94.1058
86285638_11d	AP05B0032	matrix (g-q-pl)	0.00145887	29327.4	1192.66	72.7	5.07447	0.0545824	0.0797261	0.000947949	2.16532	0.0347176	0.197065	0.00211969	0.670865	0.0576686	0.000677675	1157.91	24.1233	28.9774	1190.22	46.9457	47.3662	1159.53	24.9446	29.0621	1169.98	37.5176	41.8772	1133.24	26.6339	97.4218
86285638_12a	AP05B0033	matrix (bi-pl-ksp)	0.00107472	25752.9	1084.11	103.731	5.03144	0.0537148	0.0797624	0.0012097	2.18483	0.0405219	0.19875	0.00212182	0.575612	0.0582215	0.000686264	1167.4	24.2233	29.1336	1191.12	59.8732	60.204	1168.6	24.9516	29.1282	1176.22	43.6305	47.4705	1143.8	26.9643	98.1096
86285638_12b	AP05B0034	matrix (bi-pl-ksp)	-3.44673e-05	25274.8	1054.95	108.157	4.95637	0.0498385	0.0794732	0.0010666	2.20988	0.0370597	0.201761	0.00202879	0.59961	0.0590037	0.000661245	1184.77	23.1295	28.3695	1183.95	53.0382	53.4069	1184.77	23.8268	28.2821	1184.17	39.7172	43.9549	1158.74	25.9716	100.07
86285638_12c	AP05B0035	matrix (bi-pl-ksp)	-0.00244787	35691.5	1277.99	54.5904	5.06962	0.0511089	0.0764697	0.00100203	2.07887	0.0343699	0.197253	0.00198859	0.609775	0.0575138	0.000645278	1160.55	22.7491	27.8649	1107.4	52.37	52.6968	1160.55	23.3999	27.7547	1141.86	37.7568	41.8959	1130.28	25.3625	104.8
86286001_1a	AP05B0085	matrix (bi-q)	0.00129114	67246.3	2894.31	27.4358	5.06923	0.0423414	0.079628	0.000634983	2.16489	0.0250002	0.197268	0.00164771	0.723294	0.056615	0.00061835	1159.19	18.7272	24.6787	1187.79	31.4964	32.1173	1160.63	19.3886	24.4686	1169.84	27.0187	32.8033	1113.1	24.3145	97.7134
86286001_1b	AP05B0086	matrix (bi-q)	0.00188667	50863.1	2219	29.2734	5.09836	0.0459297	0.07989	0.0007306	2.15961	0.027723	0.196142	0.00176699	0.701777	0.0582635	0.000656882	1152.47	20.0928	25.6722	1194.27	36.0863	36.6354	1154.56	20.8022	25.5579	1168.15	29.991	35.2775	1144.61	25.8093	96.6746
86286001_2a_a	AP05B0087	matrix (bi-q)	0.000771565	69926.2	2980.03	17.9666	5.12876	0.0441613	0.0787023	0.000649612	2.11489	0.0252258	0.194979	0.00167887	0.721892	0.0576413	0.000643755	1147.44	19.1094	24.8654	1164.66	32.7111	33.2865	1148.29	19.7747	24.6805	1153.67	27.5213	33.0752	1132.72	25.3011	98.5946
86286001_2a_b	AP05B0088	matrix (bi-q)	0.00366467	96068.5	4219.45	15.7835	5.12214	0.0455491	0.0811956	0.000637219	2.18471	0.0259114	0.195231	0.00173611	0.749773	0.0570212	0.000635725	1145.6	19.6964	25.3032	1226.18	30.8255	31.5009	1149.65	20.4467	25.2323	1176.18	27.8999	33.5888	1120.86	24.9929	93.7584
86286001_2c_a	AP05B0089	matrix (bi-q)	0.000722896	54953	2302.42	27.9856	5.0277	0.044539	0.0794971	0.000701286	2.17919	0.0272439	0.198898	0.00176199	0.708594	0.0563729	0.000628147	1168.59	20.0292	25.7625	1184.54	34.8588	35.4178	1169.4	20.7188	25.6017	1174.42	29.3648	34.8002	1108.46	24.7026	98.7217
86286001_2c_b	AP05B0090	matrix (bi-q)	0.00236328	62653.2	2629.68	20.8814	5.13893	0.0450444	0.0799625	0.000698102	2.1445	0.0265303	0.194593	0.00170567	0.708518	0.0573451	0.00062199	1143.6	19.3972	25.0535	1196.06	34.4409	35.0176	1146.21	20.0937	24.9209	1163.28	28.7826	34.2142	1127.06	24.4491	95.8317
86286001_2c_c	AP05B0096	matrix (bi-q)	0.00186537	62609.5	2648.92	25.1728	5.13461	0.046215	0.0795775	0.000681896	2.13597	0.0265445	0.194757	0.00175295	0.724264	0.0571333	0.000640746	1145.04	19.9344	25.4841	1186.54	33.851	34.4283	1147.09	20.6493	25.3776	1160.52	28.8444	34.2426	1123.01	25.1889	96.6757
86286001_2d	AP05B0097	matrix (bi-q)	0.00275223	64114.1	2717.81	20.523	5.13924	0.0457299	0.080288	0.000700551	2.1531	0.0268328	0.194581	0.00173142	0.714001	0.057044	0.000648184	1143.11	19.6808	25.2695	1204.07	34.3818	34.9671	1146.15	20.3972	25.1658	1166.05	29.0636	34.4746	1121.3	25.4824	95.1892
86286001_2e_a	AP05B0098	matrix (bi-q)	0.00115532	66054	2825.59	21.8769	5.09389	0.0437431	0.0793098	0.000592013	2.1458	0.0244153	0.196314	0.00168582	0.754724	0.0582529	0.000672253	1154.21	19.1574	24.9623	1179.88	29.5168	30.1698	1155.49	19.8452	24.7923	1163.7	26.4815	32.3062	1144.4	26.4134	97.9329
86286001_2e_b	AP05B0099	matrix (bi-q)	0.00248758	67331.6	2812.31	22.8478	5.12416	0.0456473	0.0801866	0.000729315	2.15671	0.0274572	0.195154	0.00173848	0.699726	0.057426	0.000637327	1146.49	19.7679	25.3667	1201.58	35.8516	36.411	1149.23	20.4753	25.2524	1167.21	29.7197	35.0393	1128.6	25.051	95.6436
86286001_3a	AP05B0100	matrix (bi-q)	0.00226613	75831.1	3060.98	23.2705	5.13247	0.0462542	0.0799327	0.000633619	2.1464	0.0257616	0.194838	0.0017559	0.750867	0.0577133	0.000637352	1145.03	19.9484	25.495	1195.33	31.2747	31.9078	1147.53	20.6833	25.4085	1163.89	27.9386	33.5127	1134.09	25.0485	96.0014
86286001_3b	AP05B0101	matrix (bi-q)	0.0026866	50987.8	2105.56	25.1121	5.09965	0.0435686	0.0805542	0.000756716	2.17701	0.0276434	0.196092	0.0016753	0.672827	0.0595688	0.000729465	1151.31	19.0531	24.8565	1210.59	36.9806	37.5313	1154.29	19.7233	24.6856	1173.72	29.8075	35.1686	1169.52	28.6433	95.3495
86286001_4a	AP05B0102	matrix (bi-q)	0.00103913	37488.3	1374.61	46.3606	5.08733	0.0498985	0.0792656	0.000939523	2.14737	0.033037	0.196567	0.001928	0.637534	0.0574636	0.000631783	1155.7	21.9771	27.1986	1178.78	46.8766	47.2898	1156.85	22.6937	27.1358	1164.21	35.8223	40.3231	1129.32	24.8326	98.1399
86286001_4b	AP05B0103	matrix (bi-q)	0.00110058	52682.7	2309.8	31.6583	5.07331	0.0476346	0.0794334	0.000701237	2.15786	0.0278098	0.19711	0.00185072	0.728546	0.059406	0.000669072	1158.55	21.0369	26.4687	1182.95	34.8925	35.4494	1159.78	21.7789	26.3968	1167.58	30.0948	35.3612	1166.42	26.2739	98.0406
86286001_5b_a	AP05B0104	matrix (bi-q)	0.000603401	53108.6	1946.09	31.0186	5.02916	0.052291	0.0793839	0.000883488	2.17545	0.0331334	0.198841	0.00206746	0.682677	0.0573288	0.0006486	1168.41	23.5205	28.5599	1181.72	43.9962	44.4384	1169.09	24.3114	28.5849	1173.22	35.7378	40.3143	1126.75	25.4953	98.9308
86286001_5b_b	AP05B0105	matrix (bi-q)	0.0029205	64504.9	2716.22	21.2764	5.1611	0.0431369	0.0802549	0.000653116	2.1431	0.0250004	0.193757	0.00161944	0.716476	0.05747	0.000626185	1138.49	18.4108	24.2516	1203.26	32.0707	32.6966	1141.7	19.0848	24.0794	1162.83	27.13	32.832	1129.44	24.6125	94.8836
86286001_2	AP05B0106	matrix (ksp)	0.00203731	140368	6125.3	10.2334	5.09788	0.0418044	0.080021	0.0004405	2.16335	0.0213667	0.19616	0.00160858	0.830275	0.0573405	0.000641647	1152.4	18.2416	24.25	1197.51	21.7117	22.6174	1154.66	18.9372	24.0651	1169.35	23.0985	29.6529	1126.97	25.2218	96.422
86286001_3	AP05B0107	matrix (bi)	0.000852158	79374.1	3427.69	18.672	5.01999	0.0421742	0.0796718	0.000610702	2.18733	0.0248757	0.199204	0.00167356	0.738726	0.0568691	0.000646352	1170.09	19.0061	24.9888	1188.88	30.2706	30.9173	1171.04	19.6764	24.7785	1177.02	26.7715	32.6652	1117.96	25.4125	98.4999
86286001_4	AP05B0108	matrix (bi-ksp)	0.000117749	71453.3	2516.96	19.7038	4.89356	0.0508654	0.0801628	0.000859724	2.25767	0.0337189	0.20435	0.00212409	0.69596	0.0565427	0.000636306	1198.52	24.1115	29.2834	1201	42.2784	42.7534	1198.65	24.9183	29.3011	1199.18	35.8201	40.5796	1111.71	25.0214	99.8045
86286001_8	AP05B0109	garnet	0.00132049	86330.2	3395.8	9.9427	5.06472	0.048761	0.0796903	0.000684989	2.16852	0.0279877	0.197444	0.00190091	0.745954	0.057389	0.000673512	1160.1	21.5919	26.9248	1189.33	33.9426	34.521	1161.58	22.3663	26.8964	1171	30.2269	35.5021	1127.9	26.4738	97.6661
86286001_10a	AP05B0110	matrix (bi-ksp)	0.00176679	55533.5	2235.73	26.8097	5.03602	0.0494989	0.0803079	0.000667416	2.19777	0.0282887	0.198569	0.00195173	0.76362	0.0566516	0.000643486	1165.65	22.1416	27.4128	1204.56	32.7451	33.3597	1167.63	22.9532	27.4288	1180.34	30.3855	35.715	1113.8	25.3025	96.9343
86286001_10b	AP05B0111	matrix (bi-ksp)	0.000571637	67799.8	2832.34	19.2539	5.09219	0.0455153	0.0788313	0.000633674	2.13357	0.0256479	0.196379	0.00175529	0.743546	0.0575159	0.000650348	1155.21	19.9612	25.5931	1167.9	31.8412	32.4354	1155.84	20.6624	25.4538	1159.74	27.8829	33.4298	1130.32	25.5617	98.9672
86286001_10c	AP05B0112	matrix (bi-ksp)	0.000724303	52976.5	2118.6	37.2118	5.11127	0.047206	0.0788041	0.000696993	2.12487	0.0271722	0.195646	0.00180692	0.722231	0.0574728	0.000654667	1151.09	20.5617	26.0291	1167.22	35.0385	35.5786	1151.89	21.2769	25.9261	1156.92	29.5887	34.8415	1129.5	25.732	98.6865
86286001_10d	AP05B0113	matrix (bi-ksp)	0.000938042	56981.3	2388.94	38.2301	5.05083	0.0452816	0.0794836	0.000775275	2.16884	0.028733	0.197987	0.00177499	0.676712	0.0577341	0.000640457	1163.45	20.1981	25.8494	1184.21	38.5451	39.0511	1164.5	20.8798	25.6954	1171.11	31.0299	36.1891	1134.49	25.1703	98.3358
86286001_11a	AP05B0114	matrix (bi)	0.00183823	65656.5	2717.05	27.3444	5.08465	0.0465129	0.0799619	0.00066869	2.16738	0.0268627	0.196671	0.00179908	0.73807	0.057422	0.00067832	1155.37	20.4363	25.9666	1196.05	32.9902	33.5917	1157.41	21.1753	25.8835	1170.64	29.018	34.4756	1128.53	26.6624	96.7694
86286001_11b	AP05B0115	matrix (bi)	0.00118774	86924	3820.69	20.5195	5.02404	0.0488801	0.0799206	0.000656119	2.19239	0.0279094	0.199043	0.00193654	0.764269	0.0579508	0.000675365	1168.84	21.9758	27.3054	1195.03	32.3915	33.0029	1170.18	22.7698	27.2937	1178.63	30.0081	35.3801	1138.63	26.5395	97.9203
Monazite reference materials:
Banaeira	AP05B0005	ok	-0.00108512	39237.7	4036.64	20.7253	12.1165	0.106439	0.0566274	0.000680427	0.644113	0.00958734	0.0825322	0.000725013	0.590183	0.0241977	0.000272563	511.219	#REF!	11.3175	477.053	53.1294	53.1894	511.219	8.98173	11.1309	504.85	15.0289	17.0387	483.266	10.887	107.162
Banaeira	AP05B0024	ok	-0.00167766	38309.6	4158.77	20.4683	12.2676	0.113899	0.0559879	0.000643994	0.628992	0.00929777	0.0815153	0.000756832	0.628097	0.0244279	0.000274185	505.161	#REF!	11.5738	451.888	51.0807	51.1366	505.161	9.38038	11.4104	495.468	14.648	16.6325	487.808	10.9506	111.789
Banaeira	AP05B0045	ok	0.000896553	38279.7	4134.8	20.6222	12.1778	0.115131	0.058174	0.000691115	0.658374	0.009996	0.0821168	0.000776346	0.622687	0.0242745	0.00027252	508.301	#REF!	11.7706	536.319	51.9992	52.0765	508.745	9.61953	11.6337	513.619	15.5964	17.6055	484.78	10.8849	94.8586
Banaeira	AP05B0070	ok	0.00120247	38297.9	4161.06	20.783	12.289	0.120228	0.0583069	0.000771145	0.653906	0.0107573	0.0813736	0.000796106	0.594701	0.0242725	0.000272282	503.725	#REF!	11.9332	541.312	57.8392	57.91	504.316	9.86781	11.8084	510.88	16.8088	18.669	484.741	10.8754	93.1656
Banaeira	AP05B0117	ok	-0.000716895	38293.6	4189.98	20.8514	12.2946	0.1079	0.056741	0.000673217	0.636054	0.00938678	0.0813363	0.000713824	0.594681	0.0243779	0.000275752	504.094	#REF!	11.152	481.483	52.4212	52.4831	504.094	8.84807	10.9689	499.86	14.7537	16.7586	486.821	11.0134	104.696
HoresGneiss	AP05B0007	ok	0.00026569	380549	10549.9	4.8133	3.52566	0.0283107	0.099451	0.000471314	3.8876	0.0362484	0.283635	0.00227756	0.861198	0.0812918	0.000917377	1609.24	#REF!	33.6047	1613.84	17.6541	19.6109	1609.64	25.8505	33.1177	1611.11	30.0443	39.4842	1579.72	35.6541	99.7402
HoresGneiss	AP05B0047	ok	0.00282717	75291.7	2065.04	24.7702	3.57393	0.038415	0.100643	0.000786386	3.88105	0.0515738	0.279804	0.00300753	0.808864	0.0792806	0.000934717	1586.03	#REF!	39.7932	1635.99	29.0238	30.2872	1590.38	34.1889	39.8398	1609.75	42.7826	49.8556	1542.09	36.3623	97.2117
HoresGneiss	AP05B0094	ok	0.00175616	178885	5055.32	8.56654	3.48959	0.0366921	0.101527	0.000686472	4.00976	0.0501264	0.286567	0.00301317	0.841105	0.0848382	0.0010249	1621.59	#REF!	40.0884	1652.22	25.0633	26.5442	1624.35	34.1592	40.0406	1636.18	40.908	48.4808	1645.9	39.7671	98.3133
HoresGneiss	AP05B0118	ok	0.00305304	315860	8934.9	5.85337	3.61047	0.0302326	0.100089	0.000474829	3.82062	0.03677	0.276972	0.00231925	0.870065	0.0791223	0.000892585	1571.44	#REF!	33.5786	1625.73	17.6452	19.6304	1576.1	26.3951	33.28	1597.1	30.7412	39.8748	1539.12	34.7259	96.9467
RGL4b	AP05B0006	ok	0.00117213	51994.8	1558.23	35.4145	3.63029	0.0353418	0.0980692	0.000923022	3.72309	0.0504145	0.27546	0.00268167	0.718944	0.0782847	0.000920551	1566.69	#REF!	36.8161	1587.73	35.1802	36.1694	1568.46	30.5386	36.599	1576.34	42.6907	49.5057	1523.43	35.828	98.786
RGL4b	AP05B0025	ok	-0.00130825	51551.6	1872.83	32.9197	3.65916	0.0411979	0.0953635	0.000926561	3.59181	0.0534159	0.273287	0.00307689	0.757071	0.0784052	0.000975546	1557.46	#REF!	40.412	1535.26	36.5683	37.4598	1557.46	35.0705	40.3873	1547.72	46.0342	52.2001	1525.68	37.9663	101.446
RGL4b	AP05B0046	ok	-0.000997174	72717.1	2330.55	29.8651	3.64639	0.0357876	0.0958809	0.000714347	3.62394	0.0446543	0.274244	0.00269157	0.796501	0.0779755	0.000911	1562.31	#REF!	36.8697	1545.44	28.0031	29.1727	1562.31	30.6665	36.6624	1554.8	38.3166	45.6008	1517.63	35.4614	101.091
RGL4b	AP05B0093	ok	0.00026701	50671	1551.62	35.0964	3.68827	0.0382527	0.096161	0.000819124	3.59326	0.0482257	0.27113	0.002812	0.772768	0.0768863	0.000902309	1546.14	#REF!	37.8344	1550.92	31.9938	33.0295	1546.53	32.0796	37.745	1548.04	41.553	48.2972	1497.2	35.1411	99.7171
RGL4b	AP05B0116	ok	-0.000916236	158610	4396.05	18.8995	3.63683	0.0346316	0.0961388	0.000606844	3.64324	0.0416224	0.274964	0.00261834	0.833508	0.0779183	0.00092025	1565.95	#REF!	36.2211	1550.49	23.7093	25.0886	1565.95	29.8234	35.9864	1559.03	35.6225	43.4	1516.56	35.8225	100.997
												Systematic Errors:		14971Monazite uncertainties from ID-MC-ICP-MS analysis (unpublished). NIST610 errors for 7/6Pb ratios are from Baker et al. 2004. All 2 sigma
1 concentration uncertainty c.10%														707/206 error %	206/238 error %	207/235 error%
2 data not corrected for common-Pb												1) Uncertaintly in Primary Ref. Material.		0.00549535	0.45	0.51
3 data not corrected for common-Pb												2) Long Term variance in secondary stds.		0.5	1.2	1.5
4 Concordance calculated as (206Pb-238U age/207Pb-206Pb age)*100												3) Decay constant errors		0.173046	0.107	0.136		Decay constant errors from Jaffey et al. 1971
Decay constants of Jaffey et al 1971 used
Uncertainties quoted without components related to systematic error unless otherwise stated
f206c = the proportion of the 206Pb ion beam that is common, calculated as (207Pb206Pb measured - 207Pb206Pb ideal)/(207Pb206Pb model - 207Pb206Pb ideal)* 100
where 207Pb206Pb model = (Stacey and Kramers, 1975) 207Pb/206Pb ratio at the apparent (non-common Pb corrected) 206Pb/238U age
where 207Pb206Pb ideal = 207Pb206Pb ratio at (non-common Pb corrected) 206Pb/238U age
204Pb correction not applied due to Hg background - see text.
5 No systematic uncertainties quoted for Pb/Th system due to lack of uncertainties in primarly reference monazite for Pb/Th
Analyses in italics excluded from weighted mean calculations quoted in text
